# Supplementary material for: Genome-Wide Investigation of BAM Gene Family in Annona atemoya: Evolution and Expression Network Profiles during Fruit Ripening
Source: Int J Mol Sci. 2023 Jun 22;24(13):10516. doi: 10.3390/ijms241310516 (PMC10341951; doi:10.3390/ijms241310516)
Supplement: Supplementary file 1 [file ijms-24-10516-s001.zip › Supplementary Table S1.xlsx]

## Sheet: Sheet1
	ID	mRNA sequence	Amino Acid Sequence
AaBAM1.1	AsquamosaA02T005359.1	ATGGCGATCTTCTTCTGCCCTCCCGCTCGGATCGCCACCTCCCTCTCCACTCGCTGCGACTCACTCCCACTCGCTCGCCCCCCCGCCTCCGCCATCCGATCCGCCATTGCTCCCCACCGTCCCCCCTCCCGCCTCTGCTCCTCCGGACCCTCCTCCGGCGCCAACGGCCCTCTCTCGCCCGAAGACCATTTTCCCCACGAGAGCGGCGGCGGCGGCGAGCTCCAGTACGGCTTCCCACCGCCGCCCTGGTCCCGCAACGGCGCTCCCGTCTTCGTCACCCTGCCCGCCGACGCCGTCAGCTTGCTGGGCCGGATGACTCGTCGGAAGACCATATCGGCTTCGCTCATGGCGCTCAGGGCTGCTGGCGTCGAAGGGGTTGTCATCGAGGTCTGGTGGGGG…	MAIFFCPPARIATSLSTRCDSLPLARPPASAIRSAIAPHRPPSRLCSSGPSSGANGPLSPEDHFPHESGGGGELQYGFPPPPWSRNGAPVFVTLPADAVSLLGRMTRRKTISASLMALRAAGVEGVVIEVWWGIVERDEPGVYDWGGYLDIVSLAAMFGLKVRAIMAFHQHGMGPGDSCWIPLPRWVLEEMDREPDLAYSDRFGRRSQEYISLGCDILPILRGRSPIQAYSDFMRSFRDAFRQFLGVVITGIQVGMGPSGELRYPSCPSERLSWAWRLRELGEFQCYDKYMLASLNACAQDIGMREWGNGGPLGAGNLMQNPEETSFFKSNGSWNTPYGEFFLEWYSGMLLLHGERLCMVADTIFWNSGVKISAKVAGIHWHYGTKSHPSELTAGYYNT…
AaBAM1.2	AsquamosaA02T004831.1	ATGGATATGGCCCTGGGTCTTTCTCACCCGATCGGGACCCTCTGCGGGACGCAAGTCTCCACCCCAGATTTCGGCTCCCCCTCCGTCGATGCAACGAACGCCGTCCCAATCAGGAAATCTTCTTCCCCCAAACTCTGCTGCCGGGCCAAAGGAGGACCGGAGATCGAGTTCATCTCCCCGCCGTTAAGCCCCCGGCGAAGTCCGTCACCGGTGCTCGGCGGCATCCGGGCGGACCTGTCGATGGCCTGCCAGGCTTTCGCGACGGAGGATACGGAGGTGAGGGTATACAAGGAAGCGGTGGCGCAGGCGAAGAAGGGGAAAGGGGTGCCTGTCTTCGTGATGCTGCCGTTGGACAGCGTGACGATGGGGAATATGGTGAACAGGAGGAAGGCGATGAAC…	MDMALGLSHPIGTLCGTQVSTPDFGSPSVDATNAVPIRKSSSPKLCCRAKGGPEIEFISPPLSPRRSPSPVLGGIRADLSMACQAFATEDTEVRVYKEAVAQAKKGKGVPVFVMLPLDSVTMGNMVNRRKAMNASLQALKSAGVEGVMMDVWWGLVERDAPGTYNWGGYAELLEMCRKHGLKVQAVMSFHQCGGNVGDSVTIPLPKWVVEEIDNDPDLAYTDHWGRRNYEYISLGCDTLPVLKGRTPVQCYADYMRAFRDNFKHLLGDTIVHGKEEIGFLGRMSKEIQVGMGPAGELRYPSYPELNGTWKFPGIGAFQCYDKYMLSSLKAAAEAAGKPEWGNGGPTDAGGYNNWPEDTPFFCREGGWNSEYGEFFLSWYSQMLLDHGERILSSASSIFQ…
AaBAM3	AsquamosaA05T001517.1	ATGGCCTTAACTCTACGTAGCTCTTCTTCTTTCATTGGCCTCAAAGAGACCAAGTCCTTCAAACTACCTGAAAATGTCCCCACTGCAATCTCCTACATACCCTTCAAGGCGCCATCCTGCCGCCTGAGAGTCAGGAATTCTAGCCACGACATGCAAGCTCTGCAAGAGAAGCAGTTGGCGGTTGCCTCTGATGGGAGGAGCGACGTGGAGGAGAGGCTGCATGCGCTCGCCGGCGGCGGAAGTGGTGCGAAGGCAGGCGCCCGCGTCCCCGTCTTCGTGATGCTGCCTCTCGACACCGTCAACATGGGGGGAGGCCTGAACAAGCCCCGGGCCTTGAATGCCAGTTTGATGGCGCTGAAGAGTGCTGGGGTGGAAGGGGTTATGGTCGATGCTTGGTGG…	MALTLRSSSSFIGLKETKSFKLPENVPTAISYIPFKAPSCRLRVRNSSHDMQALQEKQLAVASDGRSDVEERLHALAGGGSGAKAGARVPVFVMLPLDTVNMGGGLNKPRALNASLMALKSAGVEGVMVDAWWGLVEKDGPLKYNWEAYLELAQMAQKHGLKLQVVMSFHQCGGNVGDSCSIPLPPWVLEEISKNPDLVYTDRSGRRNPEYISLGCDSLPVLRGRTPIQVYSDYMISFREKFKDYLGEVIVEIQVGMGPCGELRYPSYPESNGTWRFPGIGEFQCYDKYMKASLKASAIAIGKPEWGEHGPHDAGQYNQFPEDTGFFRKDGTWNSEYGKFFMEWYSGKLLEHGDHILSAAEGIFRGTGAKLSGKVAGIHWHYRTRSHPAELTAGYYNTR…
AaBAM5	AsquamosaA07T001738.1	ATGGAACCTTTATCGTCCTTTACAAGAAGAAAGCAGCTCACAATAATTACACCGGGCAATACATCGCATTACAGGATAGCCCGGGCATCAAAAGAGGGGGAAAGATGTTACTTCGAGAGGGGAACTTTCATGGACATGCCTGAGAAGAGATTTGCAGGGGCAGGAGGCCGGTGGGGAAGATTCTACATGCCCAGCAGATTCAGATCTCTCTCAGTTCAGTTAGCAACCGGATCATGTTCCCGCTGGAGAGGATCCTCCATCACGGCTCAGGCTGTGGCCAGTGGCGGATCCGAGACCTTCGGCAAATGGGGGCAATTTGAAATGAGAGGGTCATGTTGTGATTTAAGAGGGGGCAATCACGGGGCAACTGCCCCCACTCGACTACATGTAGATCCGCCC…	MEPLSSFTRRKQLTIITPGNTSHYRIARASKEGERCYFERGTFMDMPEKRFAGAGGRWGRFYMPSRFRSLSVQLATGSCSRWRGSSITAQAVASGGSETFGKWGQFEMRGSCCDLRGGNHGATAPTRLHVDPPMAAASPSVTPLPPIPPPQGDDQRPQTPILLTDKEKMLASYVPVYVMLPLDVISVENVLEKREELGKKLEQLRFADVDGVMVDVWWGIVENKGPEQYDWRAYRSLFELVQQCGLKLQAIMSFHQCGGNVGDVVNIPLPKWVREVGESNPDVYYTNRKGIRNVEYLSLGVDNQPLFCGRTAIQLYSDYMKGFKENMADLLESGLFMDIEVGLGPAGELRYPSYPESQGWQFPGIGEFQCYDKYLQAEFREVATEAGHPEWDLPDDAGE…
AaBAM7	AsquamosaA01T000180.1	ATGGACCGAATGGGAGGGACGAGCGAAGAAGAGGAGGAGGAGGAGATCGAAATGGAAATAAAAGAGGAAGACGACGAGGACGATGAGGACGACATGGACGACGGGCGAGCGGGGCCCGGGACGATCATCGCGGGCATCGGAATCGAGCAGATGGTGAACATCGGGACGCCGGGCGACAACGTCTACTACCGGATCCAGCAGCCGCAGCAGCTGCAGCAGATGCAGATACAGCCGCAGCAGCAGCAGCAGCACCACCAGGCAGGGGATATGGGACAGATGGTGATGGTCGGGGTCGGCGTGCGTCGGAGCAGGCCAAAGGAGGAGAAGGAACGGACAAAGCTGCGGGAGCGGCACCGGAGGGCGATCACGGCGCGGATTCTCGCTGGACTGCGGCGCCAC…	MDRMGGTSEEEEEEEIEMEIKEEDDEDDEDDMDDGRAGPGTIIAGIGIEQMVNIGTPGDNVYYRIQQPQQLQQMQIQPQQQQQHHQAGDMGQMVMVGVGVRRSRPKEEKERTKLRERHRRAITARILAGLRRHGNYNLRVRADINDVIAALAREAGWVVLPDGTTFPSRQSSSSQQAGRPTSGTSAVAATPVAAQTPPAPLRGVSSAGVSSYRPTKGVFVPSSTPSPGRHRTVALAGDGGDRTDNSPLAGSCMDAMDDKQMMVATPKMKERDFAGTPYVPVYVMLPLGVINMKSEIVDPDGLLKQLRILKSVNVDGVMVDCWWGIVESHVPQEYNWTGYKRLFQMVRDLKLKLQVVMSFHECGGNVGDDVCIPLPHWVAEIGRTNPDIFFTDREGRRNP…
AaBAM8	AsquamosaA04T003146.1	ATGCTGCCTGAGAAGATGAATAGCAACAGCAGCAATAGCAACAGCAGCAGCGTCGTCAAGCAGGATTTGGACCACCAGCACCACAGCGACAACAGCTCCGAGCCTCCACCTCCTCCACAGCAGCAGCAGCAGTCTCAGCGCCGCCCCCGCGGCTTCGCTGCTGCAGCTGCCGCGGCCGCTTCTGGAGGCGACCCCAATGCCGCCATTAGAGTTAAGAGGGAGAGGGAGAGGGAGAGGGAGAAGGAGCGAACCAAACTGAGGGAGCGCCACCGCCGATCTATCACCAGCCGCATGCTCGCCGGTCTCCGACAGTATGGCAATTTCCCTCTCCCTGCCCGCGCTGACATGAACGATGTCCTCGCTGCACTTGCTCGCGAGGCGGGCTGGACTGTGGAGGCG…	MLPEKMNSNSSNSNSSSVVKQDLDHQHHSDNSSEPPPPPQQQQQSQRRPRGFAAAAAAAASGGDPNAAIRVKREREREREKERTKLRERHRRSITSRMLAGLRQYGNFPLPARADMNDVLAALAREAGWTVEADGTTYRSSPPPAHLAPVPIRSIENSQSAAPLKNSSDTSPALRVDESLSPVSIESLSVAGKNPKGDKFANTIPINSSECLDPDQVMQDVHLGEHENNFTGNPYIPVYAILPAGIINNFCQLVDPEGLRQELRHLKSLDADGVVVDCWWGIVEGWSPRRYQWSGYRDLFSIIREFKLKLQVVMAFHECGGNGYGDMPISLPKWVLEIGKDNQDIFFTDRERRRNTECLSWGIDKERVLNGRTGIEVYFDFMRSFRTEFDDLFVEGLIS…
AaBAM9	AsquamosaA01T003849.1	ATGGAGGTTTCGGTGGCCCGGTCTTCCCAAACCACCATCGGGATGGCGGAGTCTCCATTTCCGAAGCTTAGTTTCTTCAATTCGAGGCAGATCTGCGGCCAGTCGAGCAGCATCAGTTTCGATCCCAAGAGAAGCTGGAGGCGAGCGTCGATCCGAGTCTCTCGGAGGGCCATTAGAGCTGAGATGTGCAGATCCAGAGCGGCTGCCAGTCAGATGAGGAGACATTTGCCAGAGAAATCAGATAATAGCTTTAGGTTATTTGTTGGTCTCCCTCTTGACTGCTATAACCTACAACATACTAAAGCCATTGCAGCTGGACTCAAGGCATTGAAGCTTCTAGGTGTGGATGGGGTGGATCTTCCAATGTGGTGGGGTATCGTGGAGAAAGATGCTCCAGGA…	MEVSVARSSQTTIGMAESPFPKLSFFNSRQICGQSSSISFDPKRSWRRASIRVSRRAIRAEMCRSRAAASQMRRHLPEKSDNSFRLFVGLPLDCYNLQHTKAIAAGLKALKLLGVDGVDLPMWWGIVEKDAPGSYDWSSYLAVANMVRDTGLKLRVTVCFHASEKGLTIPLPQWVSGLGDAELDIFFTDQSGRHCRECLSLGVDNLPVLNGKTPMQVFEEFLHSFKSSFSGLLGSTITDVAVGLGPDGELRYPSQLSTQGKQSTGIGEFQCYDKHLLSHLKQHAASAGQHNWGLSGPHDGPQYNQIPGNSGFMKEFGGSWDTPYGDFFLSWYSNQLLSHGDRLLSLAASVFADSGVVVSGKVPLLYSWYKTRSHPYELTAGYYNTVHRNGYNAIAEMFA…
