# Supplementary material for: Genome-Wide Investigation of BAM Gene Family in Annona atemoya: Evolution and Expression Network Profiles during Fruit Ripening
Source: Int J Mol Sci. 2023 Jun 22;24(13):10516. doi: 10.3390/ijms241310516 (PMC10341951; doi:10.3390/ijms241310516)
Supplement: Supplementary file 1 [file ijms-24-10516-s001.zip › Supplementary Table S2.xlsx]

## Sheet: Sheet1
Gene ID	Gene name	Gene loci	Number of amino acids	Molecular weight/kDa	Isolectric Point	iPSORT （chloroplast transit peptides）	iPSORT (signal peptide)	Subcellular location（ProtComp 9.0）
									Subcellular location（Plant-mPLoc Server）
1	AaBAM1.1	Chr2:133860729..133866973	553	61.55	7.84	Yes	NO	Chloroplast	Chloroplast
2	AaBAM1.2	Chr2:126965512..126971046	588	65.14	6.05	NO	NO	Chloroplast	Chloroplast. Cytoplasm. Mitochondrion.
3	AaBAM5	Chr7:80818245..80829240	899	101.9	5.7	Yes	NO	Chloroplast	Cell wall. Chloroplast. Cytoplasm. Mitochondrion. Nucleus.
4	AaBAM3	Chr5:19852707..19856414	550	61.17	8.39	Yes	NO	Chloroplast	Cytoplasm
5	AaBAM7	Chr1:2358597..2372724	716	80.15	5.38	NO	NO	Chloroplast	Nucleus
6	AaBAM8	Chr4:99256692..99271470	671	75.87	6.09	NO	NO	Chloroplast	Nucleus
7	AaBAM9	Chr1:111910143..111917329	536	59.23	6.39	Yes	NO	Chloroplast	Cytoplasm
