# Supplementary material for: Genome-Wide Investigation of BAM Gene Family in Annona atemoya: Evolution and Expression Network Profiles during Fruit Ripening
Source: Int J Mol Sci. 2023 Jun 22;24(13):10516. doi: 10.3390/ijms241310516 (PMC10341951; doi:10.3390/ijms241310516)
Supplement: Supplementary file 1 [file ijms-24-10516-s001.zip › Supplementary Table S3.xlsx]

## Sheet: Sheet1
Additional file 3 Analysis and distribution of conserved motifs in Asquamosa AaBAM proteins.
Motif	Width	E value	Motif Consensus
1	101	8.2e-193	YVPVYVMLPLDVINMGGELVKPEALNASLRALKSAGVDGVMVDVWWGIVERDGPGKYBWGGYRELFEMVRKFGLKLQVVMSFHQCGGNVGDSVSIPLPKWV
2	57	1.5e-147	ISAKVAGIHWWYKTRSHAAELTAGYYNTSNRDGYLPIARMLARHGAILNFTCVEMKD
3	57	3.1e-119	EEGDKNPDJFYTDREGRRNPEYJSLGCDKLPVLRGRTPIQVYSDFMRSFREEFKDLL
4	33	4.1e-80	WRFPGIGEFQCYDKYLLASLKAAAEAAGHPEWG
5	37	1.5e-79	GSWBSEYGEFFLSWYSNMLLDHGDRILSLAKSIFEGS
6	21	7.4e-47	VITEIZVGLGPAGELRYPSYP
7	50	1.5e-38	EZPEEAKASPEGLVWQVLNAAWDEGVPVAGENALPRYDRAAYNQILETAR
8	19	2.5e-31	GPDDAGQYNQKPEDTGFFK
9	30	2.3e-27	LCAFTYLRMSPHLFEPKNWREFVAFVKRMS
10	59	0.53	EKERTKLRERHRRAITARILAGLRRHGNFNLRVRADINDVJAALAREAGWVVEPDGTTF
11	40	0.023	IWWGIIEKDGPGQYDWSAYRALFELVRECGLKLRVIICCH
12	8	0.4	PQQQQQHQ
13	13	89	NIGTPGDNVHYRI
14	7	100	QDLQMQT
15	7	150	CYNFKHY
16	6	860	IPJPKW
17	7	500	NDPDGRH
18	13	1200	CMDALDEKQLAVA
19	14	3100	FGKWGFFEMRGICC
20	6	1100	KFFNTW
