# Supplementary material for: Genome-Wide Investigation of BAM Gene Family in Annona atemoya: Evolution and Expression Network Profiles during Fruit Ripening
Source: Int J Mol Sci. 2023 Jun 22;24(13):10516. doi: 10.3390/ijms241310516 (PMC10341951; doi:10.3390/ijms241310516)
Supplement: Supplementary file 1 [file ijms-24-10516-s001.zip › Supplementary Table S4.xlsx]

## Sheet: Sheet1
Primers' name	Function	Forward primer (5'→3')	Reverse primer (5'→3')
Actin	qRT-PCR	GACACCATCCCCAGAATCC	CCCCAGAAGAACACC
qBAM1.1	qRT-PCR	CTCCTATTCAAGCCTATTC	GATACCTCAATTCACCTG
qBAM1.2	qRT-PCR	GTGGTTGGAACAGTGAATA	AAGATTGAAGAAGCAGAGG
qBAM3	qRT-PCR	AACACCAATCCAAGTCTAC	GAATCTCCAAGTGCCATT
qBAM7	qRT-PCR	CGAGATGGCTATAACAAGATAC	GCTGAGACGAAGGTAAGTA
qBAM8	qRT-PCR	CTGTTGAGATTGGATTGG	TGTTCTTAGATTCTGTTGTAG
qBAM9	qRT-PCR	ATCATCATTGGTGGATTCATT	GGCTCCTTACTAACTCTGT
GfpAaBAM1.2	subcellular localization	cagtGGTCTCacaacatggccctgggtctttctca	cagtGGTCTCatacatccgctcattagagcaactg
GfpAaBAM3	subcellular localization	cagtCGTCTCacaacatggccttaactctacgtag	cagtCGTCTCatacacaccagtgcagctgccttgt
GfpAaBAM9	subcellular localization	cagtCGTCTCacaacatggaggtttcggtggcccg	cagtCGTCTCatacatgctgtctgcatttgcagat
