# Supplementary material for: Genome-Wide Investigation of BAM Gene Family in Annona atemoya: Evolution and Expression Network Profiles during Fruit Ripening
Source: Int J Mol Sci. 2023 Jun 22;24(13):10516. doi: 10.3390/ijms241310516 (PMC10341951; doi:10.3390/ijms241310516)
Supplement: Supplementary file 1 [file ijms-24-10516-s001.zip › Supplementary Table S5.xls]

## Sheet: Supplementary Table S5
id	Leaf	Young fruit	Flower bud	Twig	Root	Seed
AsquamosaA01G000001	0.283001	1.2861	2.52396	0.913409	0.285679	1.63559
AsquamosaA01G000004	1.47565	0.515853	0.927996	1.26334	1.55836	3.46761
AsquamosaA01G000005	0.0778609	0	0.347203	0.381286	0.188634	0.449994
AsquamosaA01G000009	0	0.0266115	0	0	0	0
AsquamosaA01G000010	0	0	0.0260239	0	0	0
AsquamosaA01G000015	0	0	0.0256758	0	0	0
AsquamosaA01G000017	0.0558354	0.112775	0.290483	0.0745709	0.210424	0.0153666
AsquamosaA01G000018	0.678529	6.40435	8.06312	3.107	5.91314	10.6688
AsquamosaA01G000019	5.30824	6.24815	5.17135	4.59854	10.0218	2.36902
AsquamosaA01G000020	0.262171	0	0.233819	0.0233428	0.508131	0.129875
AsquamosaA01G000023	17.8785	37.4335	26.0688	29.4434	24.907	55.9902
AsquamosaA01G000024	0.45476	0.344443	0.337984	1.475	0.419714	1.39459
AsquamosaA01G000025	0.317832	0	0	0.0707468	0	0.0656035
AsquamosaA01G000026	47.3957	29.1005	21.4484	21.6996	15.3382	24.0244
AsquamosaA01G000027	25.3938	4.56655	20.354	20.665	11.574	1.20228
AsquamosaA01G000028	18.8792	22.2126	25.643	15.5602	19.1514	29.9152
AsquamosaA01G000029	3.87728	5.29057	14.8482	6.49593	9.32181	0.977473
AsquamosaA01G000030	1.63268	2.88137	1.44655	0.107415	1.61078	0.0199211
AsquamosaA01G000031	0.450595	12.7052	0.0152222	0.100299	0.281185	1.43738
AsquamosaA01G000032	16.421	21.0381	19.2202	19.4613	21.4632	23.1166
AsquamosaA01G000033	0	1.65743	0.0524628	0.471377	0	0.233124
AsquamosaA01G000034	0.837531	1.5859	0.933696	1.57616	1.59868	1.76017
AsquamosaA01G000035	60.5824	14.8712	5.69648	5.32193	3.62179	20.3469
AsquamosaA01G000036	44.279	33.2595	34.0752	40.8814	30.1223	15.9909
AsquamosaA01G000037	40.8246	19.3297	37.6946	26.6006	63.4589	11.4403
AsquamosaA01G000038	0.86332	0	1.13692	0.0943982	0.207934	0
AsquamosaA01G000039	14.0034	21.9418	16.1863	22.6426	22.2821	8.35186
AsquamosaA01G000040	32.7044	35.1198	33.3882	27.0137	33.1702	23.6159
AsquamosaA01G000041	5.58956	8.78677	11.2216	7.96594	9.35439	7.79316
AsquamosaA01G000042	8.92523	16.4039	12.7448	10.1904	11.7693	17.3017
AsquamosaA01G000043	0	0.667883	0.983037	0.364518	0.712107	0.572031
AsquamosaA01G000044	2.1273	4.88957	5.37964	5.51825	6.58917	8.96438
AsquamosaA01G000045	0	0	0.516725	0.0884335	0	1.14806
AsquamosaA01G000046	0.109115	0.0826455	0.56767	0.0242881	0	0.495491
AsquamosaA01G000047	7.85375	8.80387	8.28855	6.75629	8.07605	8.80636
AsquamosaA01G000048	61.1425	9.3145	19.7929	6.17268	17.1824	0.201724
AsquamosaA01G000049	26.5767	22.3276	21.6993	19.0158	19.5451	11.6567
AsquamosaA01G000050	0.600265	1.30712	6.39445	1.63677	1.63605	17.2841
AsquamosaA01G000051	0.0916824	0.0694418	0.272558	0	0	0.378482
AsquamosaA01G000052	30.9275	41.179	38.1014	48.9581	36.6621	14.3445
AsquamosaA01G000053	10.483	7.59135	23.296	16.2745	16.4158	9.15777
AsquamosaA01G000054	15.0428	16.5756	14.733	11.3032	13.6581	14.9109
AsquamosaA01G000055	36.0545	7.00811	8.84227	5.96243	10.4361	1.78887
AsquamosaA01G000056	18.6656	16.0129	17.0308	15.16	15.9045	14.1633
AsquamosaA01G000057	0.91508	0.63436	2.19015	1.37404	1.41535	1.58788
AsquamosaA01G000058	14.0374	12.0139	10.0467	25.5834	11.7352	1.58993
AsquamosaA01G000059	64.9891	42.5228	62.9029	51.1706	54.0983	42.7588
AsquamosaA01G000060	8.45644	22.0434	15.8484	22.5147	14.3383	24.3915
AsquamosaA01G000061	0	0.246031	0.0482834	0.375981	0.314786	0.482743
AsquamosaA01G000062	81.4756	80.9966	104.741	101.276	94.4434	97.8305
AsquamosaA01G000063	2.09466	0.746603	2.2207	1.41247	3.40804	2.49241
AsquamosaA01G000064	0.286932	0	0.142168	0.383212	0.386196	0.394836
AsquamosaA01G000065	0.205223	0	0.203366	0.517717	0.110488	0
AsquamosaA01G000066	0	0	0.0404055	0.0242028	0.175617	0
AsquamosaA01G000067	16.4721	4.61451	2.51554	4.78829	2.79411	1.11781
AsquamosaA01G000068	9.53113	0.302368	5.15512	5.19835	3.78807	0
AsquamosaA01G000069	0.353147	3.5441	0.196848	0.510949	0	6.34167
AsquamosaA01G000070	0	2.68422	0	0	0	0
AsquamosaA01G000071	4.02821	0	1.10795	2.24514	1.0502	0
AsquamosaA01G000072	44.6378	18.7728	34.4296	31.5871	60.6692	10.7792
AsquamosaA01G000073	0.619773	0.625902	1.22833	0.367883	1.16786	0
AsquamosaA01G000074	0.169453	0.93051	1.11771	2.37628	0.564484	6.96034
AsquamosaA01G000075	31.0541	29.0295	30.6142	25.2269	27.265	27.092
AsquamosaA01G000076	208.085	7.90181	289.048	168.632	124.295	0.233948
AsquamosaA01G000077	9.32391	5.49169	6.80047	7.53895	7.97085	3.57744
AsquamosaA01G000078	3.67377	3.24987	5.02309	2.67173	4.43891	10.6741
AsquamosaA01G000079	0.695664	0.97398	0.595363	0.732013	0.0170241	0
AsquamosaA01G000080	0.0145078	0	0.140171	0	0	0
AsquamosaA01G000081	0.00675134	0	0.0351238	0.00300558	0	0
AsquamosaA01G000082	0	0.0422336	0.196848	0	0	0
AsquamosaA01G000083	0.0302624	0.103145	0.123703	0.17514	0.146634	0.1749
AsquamosaA01G000084	5.18599	5.2233	7.30959	10.8438	9.71698	5.8537
AsquamosaA01G000085	0.572216	2.39818	1.26638	2.0266	1.60196	0.881892
AsquamosaA01G000086	1.91667	14.6333	6.49568	15.7479	8.55646	3.88655
AsquamosaA01G000087	10.4617	4.89165	10.2174	5.96045	10.1058	4.47991
AsquamosaA01G000088	0.0859205	3.63711	0.248334	0.0212502	0.100225	0.00788212
AsquamosaA01G000089	0	0.554092	0	0	0	0
AsquamosaA01G000090	0	0.434654	0	0.312247	0	0
AsquamosaA01G000091	1.4167	18.002	4.26276	18.7554	12.5849	189.704
AsquamosaA01G000092	11.6775	15.0854	13.7557	30.0321	16.2311	22.4841
AsquamosaA01G000093	0.903075	2.27489	1.12366	3.32468	2.09775	8.11795
AsquamosaA01G000094	12.9258	7.44452	17.0494	17.3209	15.3208	9.27871
AsquamosaA01G000095	5.36886	51.0091	6.63283	6.77202	9.75537	63.3996
AsquamosaA01G000096	33.3445	6.94875	31.3985	18.132	19.2264	14.6817
AsquamosaA01G000097	12.0271	15.3261	21.8568	12.4343	16.9468	32.0239
AsquamosaA01G000098	29.2597	28.0546	36.434	33.7381	32.0842	10.7556
AsquamosaA01G000099	25.611	37.7611	30.2842	35.0805	26.9545	32.0503
AsquamosaA01G000100	8.27847	11.5672	17.3377	19.4393	21.6728	16.7305
AsquamosaA01G000101	3.0963	2.07272	4.55467	3.20296	3.98416	1.76085
AsquamosaA01G000102	10.0661	8.57504	10.2802	6.33377	7.56584	4.89443
AsquamosaA01G000103	46.8991	31.945	65.1806	45.5574	55.303	29.6445
AsquamosaA01G000104	3.69831	3.71054	4.79382	3.84686	3.59529	4.59466
AsquamosaA01G000105	78.157	54.3451	74.1869	44.6501	78.3971	83.1032
AsquamosaA01G000107	0	1.05265	0	0.016722	0	0
AsquamosaA01G000108	17.2351	10.5169	25.2456	16.9175	24.5801	3.5405
AsquamosaA01G000109	0.28782	1.73189	0.522895	1.44505	0.284087	0.0924136
AsquamosaA01G000110	0.462517	0	1.14583	1.23543	0.311262	0.0636452
AsquamosaA01G000111	3.17605	1.22676	1.34482	1.12663	1.29777	0.0417891
AsquamosaA01G000113	1.65429	0.84848	3.03016	1.65849	1.67257	0.656035
AsquamosaA01G000114	8.59268	7.86871	8.53897	6.19542	9.00394	1.93727
AsquamosaA01G000115	40.3452	25.5741	30.2185	27.2576	32.1377	22.3445
AsquamosaA01G000116	28.5434	26.5439	51.3972	36.2499	52.7992	19.1472
AsquamosaA01G000117	8.16825	13.2789	12.6934	11.538	13.0905	8.47861
AsquamosaA01G000118	33.5139	32.6249	44.2659	32.9714	39.8834	23.2175
AsquamosaA01G000120	3.86444	4.14125	6.47582	9.02763	7.30004	13.1062
AsquamosaA01G000121	0	2.88018	0.25309	0.252667	0.183337	0.0468596
AsquamosaA01G000122	0	0	0.798969	0	0.0754916	0
AsquamosaA01G000123	3.41787	0.51775	5.46143	0.329675	3.28153	0.360578
AsquamosaA01G000124	2.32496	0.726552	2.69462	0.933702	1.35237	0.295319
AsquamosaA01G000125	64.936	58.8552	56.9744	68.4631	56.213	51.2442
AsquamosaA01G000126	32.2658	33.8832	15.8495	18.7932	10.8028	6.93746
AsquamosaA01G000127	21.1269	19.4891	26.155	17.9743	18.2489	26.6399
AsquamosaA01G000128	13.7561	13.9152	7.60288	9.5229	7.90526	12.2159
AsquamosaA01G000129	1.76995	0.999948	3.39645	2.07968	3.24534	1.92849
AsquamosaA01G000130	12.9119	13.1148	12.3932	24.8203	29.4459	0.236902
AsquamosaA01G000131	2.83625	10.391	8.8117	8.56108	5.98349	10.9222
AsquamosaA01G000132	21.1405	7.82377	19.9156	19.3407	17.6231	14.606
AsquamosaA01G000133	1.61436	2.78218	2.69523	2.67163	3.82609	2.34702
AsquamosaA01G000134	3.80629	7.87929	8.59372	5.79571	6.01297	8.65783
AsquamosaA01G000140	24.6718	78.8456	51.0457	70.5916	46.7895	32.297
AsquamosaA01G000141	5.28529	9.12773	10.5879	3.90493	8.7033	5.30186
AsquamosaA01G000142	24.293	20.3138	19.6655	17.6307	18.1754	23.5161
AsquamosaA01G000143	22.6651	28.5489	28.2244	27.1912	28.8638	25.1266
AsquamosaA01G000144	165.025	44.1411	76.6867	37.1799	109.628	40.7615
AsquamosaA01G000145	8.42083	8.27732	12.9759	2.46588	4.57894	91.3873
AsquamosaA01G000146	13.3643	9.39173	9.04291	8.32251	9.42222	8.94122
AsquamosaA01G000147	19.9019	16.281	33.4632	29.4629	37.4013	13.6885
AsquamosaA01G000148	24.9478	10.7156	26.0048	11.2577	20.5272	12.5228
AsquamosaA01G000149	0.313809	0.455561	0.583067	0.407466	0.591319	0.496594
AsquamosaA01G000150	32.4192	68.2891	41.5472	64.3217	44.9948	77.8145
AsquamosaA01G000151	26.5551	35.1852	22.1839	46.1392	16.414	28.3902
AsquamosaA01G000152	0.236054	1.97664	0.623781	1.74562	0.487165	4.09279
AsquamosaA01G000153	8.68314	9.27578	14.2813	12.1691	13.7148	7.82085
AsquamosaA01G000154	27.9821	13.7301	8.76265	9.90713	3.67368	46.2954
AsquamosaA01G000155	3.12289	1.90346	9.38001	2.41855	2.28318	0.366159
AsquamosaA01G000156	28.9929	2.75424	13.1763	13.7302	11.697	6.91442
AsquamosaA01G000157	26.0087	38.9542	30.9183	18.2199	15.5421	21.2224
AsquamosaA01G000158	2.5497	2.35208	4.34871	4.38026	4.27651	2.32104
AsquamosaA01G000159	551.492	1285.49	448.871	781.182	628.191	502.332
AsquamosaA01G000160	0.955597	0.258495	1.03995	0.425416	0.716588	0.197244
AsquamosaA01G000161	15.824	27.4664	18.6863	20.3901	15.9737	18.6537
AsquamosaA01G000162	4.75759	5.51884	10.1617	12.8034	2.11142	2.65408
AsquamosaA01G000163	17.942	13.1697	16.3506	12.0049	14.4799	14.6286
AsquamosaA01G000164	35.7468	20.2568	7.30494	7.49021	3.11801	2.06414
AsquamosaA01G000165	8.42273	3.55701	7.88761	4.24928	5.57002	3.3736
AsquamosaA01G000166	4.07205	2.15755	4.27583	3.01026	3.58261	0.609175
AsquamosaA01G000167	8.63405	32.4242	10.8148	46.6812	13.3209	1.61064
AsquamosaA01G000168	11.3412	9.19495	10.5658	10.8089	11.7388	7.15467
AsquamosaA01G000169	9.19117	11.1171	9.09328	8.26944	7.78524	10.8159
AsquamosaA01G000170	18.6299	16.4359	21.2955	20.3488	19.622	13.2151
AsquamosaA01G000171	53.337	42.5454	91.9371	64.4055	79.7021	16.2233
AsquamosaA01G000172	0.0266913	0.0808659	0.0991867	0.0475301	0.0215551	0
AsquamosaA01G000174	1.18592	2.0308	0.900553	2.14624	0.312298	0.553427
AsquamosaA01G000175	68.8939	71.3627	67.3935	70.3601	70.9422	35.2979
AsquamosaA01G000176	6.33291	8.102	7.55693	7.58792	6.72804	5.75034
AsquamosaA01G000177	8.24603	6.31236	11.5592	8.4263	9.74003	7.34126
AsquamosaA01G000178	5.20456	3.64072	5.16895	3.56844	5.2471	2.01442
AsquamosaA01G000179	5.27521	8.66663	9.83938	8.3046	8.74657	3.83991
AsquamosaA01G000180	34.6137	26.1898	25.2507	22.7578	24.1756	25.7859
AsquamosaA01G000181	15.0456	15.0402	23.9961	17.7482	19.8292	6.24264
AsquamosaA01G000182	49.0843	32.3993	42.2439	29.2705	32.8771	32.5925
AsquamosaA01G000183	20.2871	22.2786	19.1282	13.5812	15.2597	26.7656
AsquamosaA01G000184	32.5109	27.7158	44.8999	14.5515	21.1484	6.29794
AsquamosaA01G000185	41.4501	24.4663	72.9457	18.5691	49.0732	21.3712
AsquamosaA01G000186	0.13785	16.7891	0.0204904	0	0.0445293	0
AsquamosaA01G000187	1.0437	0.604511	2.63507	2.00887	2.18152	0.849044
AsquamosaA01G000188	3.09988	3.40849	4.52479	3.34501	4.3348	4.29774
AsquamosaA01G000189	5.0363	5.30343	1.10763	11.5421	2.84286	0
AsquamosaA01G000190	50.5053	24.1924	44.4526	23.8933	51.1081	53.352
AsquamosaA01G000192	31.9647	39.6354	41.4031	36.0307	36.2574	15.0785
AsquamosaA01G000193	2.9359	3.72619	3.49301	2.71456	2.87864	5.04954
AsquamosaA01G000194	53.8202	37.9752	48.4547	36.6915	49.6325	26.587
AsquamosaA01G000195	30.7976	31.2217	32.0745	27.4027	31.2835	45.2664
AsquamosaA01G000196	42.0791	42.1472	29.5372	37.4227	33.0427	30.137
AsquamosaA01G000197	0	0	0	0.0418811	0	0
AsquamosaA01G000198	27.0992	31.0603	21.1302	25.3328	20.7749	18.6916
AsquamosaA01G000199	0	6.43087	0	0.334923	0.0289312	0
AsquamosaA01G000200	0	1519.9	0.314956	0.330152	0.29945	1.53075
AsquamosaA01G000202	2.75899	17.6868	0.416047	3.79157	0.452073	2.11286
AsquamosaA01G000203	27.0802	17.1982	32.0569	18.912	30.737	18.171
AsquamosaA01G000204	12.7219	33.0889	10.9001	14.565	6.61014	40.6274
AsquamosaA01G000205	80.9493	48.9229	52.091	39.4171	51.621	56
AsquamosaA01G000206	54.8234	43.4915	52.0526	43.8648	55.7446	71.1488
AsquamosaA01G000207	0.0882868	0	0.0328079	0.0982594	0.0356488	0.0364464
AsquamosaA01G000208	89.5969	178.932	9.43504	8.47011	5.61233	115.51
AsquamosaA01G000209	9.22411	10.5141	15.2868	10.0119	15.5129	8.06463
AsquamosaA01G000210	123.955	133.478	130.368	168.595	138.451	25.3156
AsquamosaA01G000211	0.195512	0.481273	0.254287	0.261116	0.0394724	0
AsquamosaA01G000212	31.364	22.0907	27.2549	19.5239	30.5133	18.6468
AsquamosaA01G000213	9.03515	8.64886	17.8592	10.8174	12.9474	5.55514
AsquamosaA01G000214	0.792191	1.0765	1.10827	0.497887	1.26068	0.942619
AsquamosaA01G000215	0.15303	0.144885	0.142168	0.136253	0	0.0631737
AsquamosaA01G000216	0	0.0358889	0	0.0632827	0	0
AsquamosaA01G000217	0.270054	0.0170453	0.250884	0.0100186	0	0
AsquamosaA01G000218	1.60771	0.152213	1.79231	0.36681	0.486877	0
AsquamosaA01G000219	0.573439	2.06742	4.72216	0.326765	2.88969	0
AsquamosaA01G000220	14.9312	0.225633	29.5868	0.530476	15.8896	0.197964
AsquamosaA01G000221	1.01036	9.69657	1.0931	14.4333	3.92475	0.791953
AsquamosaA01G000222	31.2846	20.2522	32.7824	28.9115	44.354	1.62129
AsquamosaA01G000223	7.23646	0.262249	5.40396	0.955674	4.61363	0.714675
AsquamosaA01G000224	26.3465	3.53287	11.6761	4.18752	10.2625	4.76581
AsquamosaA01G000225	75.996	65.7569	98.4613	61.4599	94.6731	71.4766
AsquamosaA01G000226	1.51719	17.7447	1.79476	34.4468	2.65468	0.208775
AsquamosaA01G000227	0.171208	1.13466	1.20882	0.133383	0.449352	2.15567
AsquamosaA01G000228	7.42515	10.9227	15.2603	9.05092	12.3394	11.4477
AsquamosaA01G000229	0.759459	55.1499	1.653	4.61867	1.37996	5.4082
AsquamosaA01G000230	2.26038	11.3597	2.08858	11.2051	3.55216	3.0768
AsquamosaA01G000231	13.3964	14.3968	16.7943	18.6117	19.6775	3.25556
AsquamosaA01G000232	3.88249	13.4488	4.3018	4.06733	5.45095	933.778
AsquamosaA01G000233	12.2706	22.4854	18.6128	12.5689	17.3598	7.9314
AsquamosaA01G000234	0	0	0.481968	0	0.673331	0.0382442
AsquamosaA01G000235	118.474	60.1597	109.951	53.243	84.137	70.645
AsquamosaA01G000236	1.76666	0.94213	3.60406	3.14595	3.66866	0.729309
AsquamosaA01G000237	0.0753982	4.28309	0.168111	2.31605	0.568299	0
AsquamosaA01G000238	73.2621	56.6691	55.5475	52.8339	58.0431	104.961
AsquamosaA01G000239	6.96527	0.0114438	11.7346	0.914776	4.16074	0.16217
AsquamosaA01G000240	56.6369	3.30194	83.5116	268.602	22.2383	0.179967
AsquamosaA01G000241	42.0135	20.4084	119.237	5.72291	95.9081	0
AsquamosaA01G000242	29.7307	22.4086	32.7309	26.2935	32.9375	17.6162
AsquamosaA01G000243	177.113	123.743	34.0245	71.5902	87.2771	0.6962
AsquamosaA01G000244	4.11192	3.63959	5.01704	1.59906	2.38745	6.13794
AsquamosaA01G000245	0.22007	0	0.132892	0.0183697	0.322121	0
AsquamosaA01G000246	31.1657	42.8892	40.8712	38.1723	43.2504	33.2529
AsquamosaA01G000247	6.98764	12.8287	10.3753	6.56645	5.43445	9.65095
AsquamosaA01G000248	1.4262	1.44729	0.823277	0.50547	0.424919	1.18895
AsquamosaA01G000249	0	0.902743	0	0	0	0
AsquamosaA01G000250	0.0473833	0	0.140863	0	0	0
AsquamosaA01G000251	17.0086	0.0204811	1.80873	3.79199	1.00451	0
AsquamosaA01G000252	6.15032	3.8803	6.73414	3.61454	6.041	6.01305
AsquamosaA01G000253	0.498923	0.251928	524.093	0.333168	7.43154	0.411929
AsquamosaA01G000254	4.80963	7.79303	4.07231	4.7702	4.86743	2.41277
AsquamosaA01G000255	23.941	46.6399	38.5104	45.9386	34.8624	34.6175
AsquamosaA01G000256	3.42845	2.53938	6.26459	3.14533	4.9332	4.23816
AsquamosaA01G000257	39.9688	22.6931	31.034	33.3272	34.8332	10.3495
AsquamosaA01G000258	37.6907	48.262	49.1816	53.4543	47.3046	38.2959
AsquamosaA01G000259	16.0114	8.30297	9.18715	7.09551	10.5427	7.79515
AsquamosaA01G000260	0.185145	1.73537	0.395606	0.793326	0.0186897	0.687881
AsquamosaA01G000261	40.7001	40.7083	5.01729	20.6102	11.9676	12.3562
AsquamosaA01G000262	4.12535	11.3956	4.1842	3.19773	3.3903	4.2275
AsquamosaA01G000263	14.57	26.4824	2.2455	3.92012	0.802613	6.97484
AsquamosaA01G000264	0.742408	19.3685	1.12397	1.11393	0.643956	122.751
AsquamosaA01G000265	1.83137	6.78953	1.05067	0.214551	0.90813	2.41396
AsquamosaA01G000266	13.1302	18.9157	15.5809	19.5378	14.2628	14.2088
AsquamosaA01G000267	7.81758	7.3405	7.22421	6.79417	7.40412	7.1284
AsquamosaA01G000269	18.276	2.30381	19.4953	10.7171	8.77571	41.7909
AsquamosaA01G000270	34.4542	32.0212	42.0011	34.5435	32.028	41.4115
AsquamosaA01G000271	1.15285	2.41	4.69534	9.66925	7.00117	0
AsquamosaA01G000272	33.7441	23.5959	29.7097	23.2887	33.5776	24.5412
AsquamosaA01G000273	4.20368	11.7357	10.3941	13.7476	10.7066	9.6557
AsquamosaA01G000274	238.232	22.4299	274.435	78.9521	114.65	0.654916
AsquamosaA01G000275	20.8806	21.2705	24.49	19.8093	20.8442	21.8465
AsquamosaA01G000276	0	0	0.0629267	0	0	0.349527
AsquamosaA01G000277	3.4584	0.674314	0.763464	1.23475	0.138262	0.113084
AsquamosaA01G000278	15.721	25.3009	20.7885	19.2909	16.5469	22.9907
AsquamosaA01G000279	0	0.670609	0	0	0	0
AsquamosaA01G000280	2.06591	6.05492	0	0.0399873	0	0
AsquamosaA01G000281	60.5365	24.5943	49.8414	35.163	35.9952	92.359
AsquamosaA01G000282	32.7933	0.235154	19.8152	14.1671	1.70806	0.464606
AsquamosaA01G000283	0	0.182656	0.896154	0.107359	0	0
AsquamosaA01G000285	13.3052	13.3385	16.6135	14.6565	14.7128	14.4495
AsquamosaA01G000286	0.0521695	39.3164	0.038773	0	0	0.387657
AsquamosaA01G000287	12.0949	47.6473	36.9137	46.9306	35.342	20.2083
AsquamosaA01G000288	1.12034	0.500654	1.01584	0.857862	0.723803	1.51699
AsquamosaA01G000289	4.83864	6.46741	11.0264	8.67968	10.4871	2.70247
AsquamosaA01G000290	31.0118	28.4746	27.7339	32.0797	32.6248	18.103
AsquamosaA01G000291	2.81613	0.883786	1.80113	1.20874	2.35577	0.546538
AsquamosaA01G000292	21.0407	15.518	22.7084	18.6285	22.0607	11.7334
AsquamosaA01G000293	1.26038	0.866963	1.6584	2.31883	2.11359	2.5219
AsquamosaA01G000294	6.7498	15.528	12.8483	15.769	12.5046	0.657101
AsquamosaA01G000295	38.5913	27.849	32.7789	30.0258	40.0695	19.3083
AsquamosaA01G000296	72.2898	76.6917	50.1468	81.6502	58.2859	115.679
AsquamosaA01G000297	52.9563	160.185	25.3151	33.655	14.5221	51.9728
AsquamosaA01G000298	8.13563	14.7116	9.88228	8.55309	11.6792	12.8752
AsquamosaA01G000299	37.1028	85.072	59.8758	45.2797	55.9732	107.274
AsquamosaA01G000300	15.9477	10.7459	27.4511	14.8523	16.8847	6.36331
AsquamosaA01G000301	0.163961	0	0.792077	0	0	0
AsquamosaA01G000302	3.50593	0.124753	21.5097	0.848478	6.78367	0
AsquamosaA01G000303	3.87173	13.7412	12.6346	21.6081	24.0551	1.06555
AsquamosaA01G000304	24.0672	61.3087	47.3799	47.4954	43.8142	12.9731
AsquamosaA01G000305	50.1792	37.2567	74.7961	71.4831	150.819	1.79833
AsquamosaA01G000306	0	1.07361	0.0242178	0.116052	0.0526298	0
AsquamosaA01G000307	0	0	0.294176	0	0	0
AsquamosaA01G000308	0	0	0.00940815	0.00563547	0	0
AsquamosaA01G000309	80.4895	133.177	81.2736	226.602	79.488	10.5664
AsquamosaA01G000310	1.28343	1.01913	4.01545	2.94896	1.75529	0.615279
AsquamosaA01G000311	6.48953	3.20011	18.434	11.7726	8.87367	2.32138
AsquamosaA01G000312	0	0.323424	0	0	0	0
AsquamosaA01G000313	0	0.0841266	0	0	0	0
AsquamosaA01G000314	0.300496	0	0.0558331	0.016722	0.15167	0
AsquamosaA01G000315	21.3666	80.274	11.8661	17.6487	6.6468	0.837268
AsquamosaA01G000316	34.2314	46.3124	32.6944	28.8271	28.6553	42.4004
AsquamosaA01G000317	0	0.0605321	0	0	0	0
AsquamosaA01G000318	12.4149	1.89909	1.10361	2.96936	0	0.0200985
AsquamosaA01G000319	41.9654	51.8207	43.6482	44.8358	45.9504	27.0342
AsquamosaA01G000320	31.7679	28.0456	25.4926	63.017	42.5727	0.503987
AsquamosaA01G000321	12.0925	2.17402	6.09358	2.05278	4.92568	0.186514
AsquamosaA01G000322	20.6982	21.7349	35.4713	41.0679	53.5434	10.7117
AsquamosaA01G000323	13.9566	18.1127	11.9922	4.96078	13.8771	14.3242
AsquamosaA01G000324	12.2324	6.59702	13.0308	6.23728	9.07356	11.2965
AsquamosaA01G000325	16.1243	20.578	12.9301	15.717	12.805	19.8641
AsquamosaA01G000326	5.79755	4.85747	10.0285	8.97629	6.96073	3.38879
AsquamosaA01G000327	69.2553	132.23	149.805	130.62	273.155	7.50177
AsquamosaA01G000328	5.86323	16.326	11.2013	10.6082	8.83252	4.71677
AsquamosaA01G000329	1.7157	1.94255	3.1681	2.02367	2.29972	0.175242
AsquamosaA01G000330	8.64679	12.4685	8.97207	8.65537	8.6528	9.43773
AsquamosaA01G000331	0.0179333	0	0.479816	0	0	0
AsquamosaA01G000332	5.57693	4.79244	7.97281	4.66181	6.70743	10.7861
AsquamosaA01G000333	16.811	23.3879	25.6803	20.9809	21.775	26.0648
AsquamosaA01G000334	4.41057	14.1444	10.1129	9.40442	7.67942	5.62155
AsquamosaA01G000335	8.97855	4.88186	20.8347	4.00963	4.47776	0.0232383
AsquamosaA01G000336	0.740228	68.3497	3.3509	6.39602	0.978194	1.61124
AsquamosaA01G000337	6.71256	1.95546	5.63222	3.71174	4.62367	2.34475
AsquamosaA01G000338	4.89697	4.56676	3.11632	19.4433	2.21213	0.151617
AsquamosaA01G000339	2.06038	2.16803	5.90938	3.9891	3.99782	1.98655
AsquamosaA01G000340	6.28502	6.83478	3.77906	20.8635	3.8155	32.1439
AsquamosaA01G000341	23.1726	2.06026	14.6888	11.7416	5.61683	0.454851
AsquamosaA01G000342	46.4334	177.095	66.1574	109.897	22.5406	28.0931
AsquamosaA01G000343	0.0424735	2.08462	0.157834	0.0794156	0.157781	0.0210406
AsquamosaA01G000344	0	0.250361	0	0	0	0
AsquamosaA01G000345	0.0835918	15.0415	0.168629	2.89735	0.0771498	0.00985949
AsquamosaA01G000347	0	0.0479986	0	0	0	0
AsquamosaA01G000348	0	0.217327	0	0	0	0
AsquamosaA01G000349	0	0	0	0.0380045	0	0
AsquamosaA01G000350	0.16728	0	0.176127	0.0682644	0.0112575	0
AsquamosaA01G000351	0.0146518	0.0110975	0	0	0	0
AsquamosaA01G000352	3.12277	2.33129	4.25866	3.06311	4.10254	4.74329
AsquamosaA01G000353	18.8359	9.07932	15.7973	11.6449	9.90963	19.3842
AsquamosaA01G000354	9.13181	10.7129	8.55589	10.2092	8.37263	8.90008
AsquamosaA01G000355	10.6746	10.0014	14.2818	11.6453	11.7529	10.7383
AsquamosaA01G000356	70.9321	173.093	122.514	219.975	130.454	288.809
AsquamosaA01G000357	24.7294	2.07252	13.295	8.67937	5.99396	1.04488
AsquamosaA01G000358	65.5157	40.0202	30.0242	46.0137	29.8435	74.5028
AsquamosaA01G000359	2.91061	2.13376	1.78613	8.27975	0.819447	0.41889
AsquamosaA01G000360	26.0905	4.71663	4.15256	3.35303	1.09325	0.548693
AsquamosaA01G000361	4.972	7.38385	12.3919	6.54674	8.52783	5.20885
AsquamosaA01G000362	0	1.99819	0.643819	0.893998	0.0953957	3.67363
AsquamosaA01G000364	17.7233	3.04715	130.995	63.5083	251.396	0.179546
AsquamosaA01G000365	0	0.225145	0.497075	0.33083	1.3803	0
AsquamosaA01G000366	0	0	0.0634467	0.0190022	0.0344703	0
AsquamosaA01G000367	1.13512	11.6712	0.885814	2.17294	0.366674	0
AsquamosaA01G000368	22.2028	56.318	53.5571	136.357	72.5599	9.79105
AsquamosaA01G000369	2.77284	1.8951	6.97938	6.58197	4.70594	4.12263
AsquamosaA01G000370	1.05888	0.350879	1.34031	1.2816	6.96117	0
AsquamosaA01G000371	10.7863	11.3863	16.7289	23.9098	16.9722	5.55619
AsquamosaA01G000372	0.129841	0.0218541	0.075055	0.0449578	0	0
AsquamosaA01G000373	1.33559	19.1976	4.6843	3.9082	19.8628	11.3245
AsquamosaA01G000374	0.0145898	0	0.184336	2.70846	0	0
AsquamosaA01G000375	0	0	0.0118473	0	0	0
AsquamosaA01G000377	0.232706	0.881276	1.36919	1.79568	1.84794	0.400272
AsquamosaA01G000378	6.36913	29.5936	7.02805	37.641	23.2559	14.0229
AsquamosaA01G000379	6.69728	1.33053	7.73145	8.0892	10.4624	2.67411
AsquamosaA01G000380	0.248307	0.7899	0.0369089	0.0884335	0	0.492026
AsquamosaA01G000381	1.51291	10.5008	9.6254	28.3228	10.9539	0.0215365
AsquamosaA01G000382	13.0768	18.1167	12.2506	16.3232	8.82991	0.77119
AsquamosaA01G000383	0.561917	0.110342	1.60862	0.676347	0.302524	0
AsquamosaA01G000384	0	0	0.622464	0	0	0
AsquamosaA01G000385	0.942947	0.973914	2.03872	1.77454	2.69984	3.60955
AsquamosaA01G000386	0.0385192	3.90945	0	0.0171481	0	2.40111
AsquamosaA01G000387	0	1.6675	0.0991654	0.2079	0.0808142	0
AsquamosaA01G000388	5.39954	7.58669	17.9131	13.3427	11.8176	6.65478
AsquamosaA01G000389	11.1584	38.5067	16.7388	29.4209	15.8816	9.00917
AsquamosaA01G000390	25.9209	8.41147	28.1492	18.5129	31.0371	7.9679
AsquamosaA01G000391	8.87894	10.5079	13.3064	11.2601	10.8735	4.55762
AsquamosaA01G000395	10.1542	20.8811	7.12311	15.1073	10.268	7.34113
AsquamosaA01G000396	0.485716	0.257522	1.62446	0.259479	0.588373	3.04779
AsquamosaA01G000397	6.09391	10.0945	8.47523	9.31179	6.60724	10.7429
AsquamosaA01G000398	0.00832805	0.0189234	0.0433266	0.218743	0.0672547	0.0893872
AsquamosaA01G000399	0	3.25229	0	0	0	0
AsquamosaA01G000400	13.7128	13.0714	11.5691	11.7768	11.1903	9.61309
AsquamosaA01G000402	86.0628	96.6522	64.9554	72.8925	68.2198	42.4551
AsquamosaA01G000403	20.4403	27.4495	35.7829	16.2508	13.0076	79.0689
AsquamosaA01G000404	13.1557	15.4355	12.4148	12.8108	12.4398	17.5191
AsquamosaA01G000405	54.1796	41.0922	56.1649	42.8261	60.6204	54.53
AsquamosaA01G000406	74.839	9.86343	56.3382	25.9272	43.2022	4.9777
AsquamosaA01G000407	0.145061	0.288413	0.363863	0.096868	0.0878601	12.6355
AsquamosaA01G000408	5.02417	2.98184	6.09566	4.36903	5.51075	0.843559
AsquamosaA01G000409	0.0770862	8.05732	0.458332	1.75019	0.124505	0.0636452
AsquamosaA01G000410	0.664043	10.7074	0.712869	4.02701	0.846099	0.536074
AsquamosaA01G000411	0.0135737	0	0.0605287	0	0	3.67587
AsquamosaA01G000412	0	0.032896	0.37121	0.63806	0.473502	0.502025
AsquamosaA01G000413	108.133	24.3626	33.9151	34.6055	27.8237	7.66481
AsquamosaA01G000414	15.3532	12.1395	8.78821	9.69743	10.2331	1.11353
AsquamosaA01G000415	72.539	69.56	57.8675	96.931	61.6465	3.03903
AsquamosaA01G000416	40.9262	63.0207	61.8826	59.1353	54.9421	31.2656
AsquamosaA01G000417	105.893	14.6474	72.7157	47.4783	61.6902	8.13395
AsquamosaA01G000418	61.8483	4.20028	52.9087	24.089	29.861	9.07353
AsquamosaA01G000419	0	0.0391842	1.19193	0.0460622	0	1.5804
AsquamosaA01G000420	6.06846	0.394362	2.93561	5.39516	2.20387	0
AsquamosaA01G000421	15.8775	25.6652	23.3501	19.131	21.0155	12.7041
AsquamosaA01G000422	6.54847	8.01572	9.05576	5.2529	8.98445	12.006
AsquamosaA01G000423	26.1173	10.4465	84.9492	19.988	109.249	10.5394
AsquamosaA01G000424	0.0199412	0.664568	0.370514	0.630302	0.161039	1138.61
AsquamosaA01G000425	56.0151	33.2836	53.1467	40.8953	49.2485	27.5909
AsquamosaA01G000426	30.6111	52.0648	36.755	133.421	59.5544	13.1608
AsquamosaA01G000427	71.4433	66.8182	76.6343	83.1603	79.4947	31.3693
AsquamosaA01G000428	0	0.873039	0	0.0986811	0	0
AsquamosaA01G000429	19.3192	8.0083	11.0086	10.6829	6.84659	6.23543
AsquamosaA01G000430	7.45503	3.38345	7.83829	5.70263	7.15525	4.66521
AsquamosaA01G000431	6.8896	7.46338	7.22599	3.22925	8.10461	8.43024
AsquamosaA01G000432	0.374109	11.8852	0.695106	11.1031	0.0839218	0
AsquamosaA01G000433	17.2199	21.677	27.035	35.4232	20.3739	13.721
AsquamosaA01G000434	8.99279	13.2544	20.713	17.8171	17.1743	20.2676
AsquamosaA01G000435	21.6553	46.4584	34.0776	91.653	37.5059	15.2932
AsquamosaA01G000436	16.1391	26.228	16.7556	30.5818	21.7503	30.4449
AsquamosaA01G000437	16.0802	43.9929	31.955	53.2252	35.8846	10.6229
AsquamosaA01G000438	5.18362	7.47315	11.4976	4.80223	9.97628	0.973284
AsquamosaA01G000440	13.1081	27.2692	47.8598	25.3949	17.0569	16.1739
AsquamosaA01G000441	0	2.6442	0.0320322	0.0191872	0	0
AsquamosaA01G000442	10.4066	12.4064	14.5611	15.0738	15.9196	8.90084
AsquamosaA01G000443	2.76414	48.1203	12.0693	23.89	14.1433	0
AsquamosaA01G000444	20.0086	16.9713	22.2448	24.2836	21.3039	3.70774
AsquamosaA01G000445	2.55177	5.76733	5.40125	2.28109	3.44554	0.455076
AsquamosaA01G000446	8.97891	3.01136	3.43559	5.30992	8.0653	0.235593
AsquamosaA01G000447	19.6826	26.7996	25.3785	15.1813	17.8912	7.97417
AsquamosaA01G000448	12.0786	32.6749	13.2656	6.08897	13.4283	0.19201
AsquamosaA01G000449	2.17727	1.83233	6.0703	3.92842	7.02388	4.69858
AsquamosaA01G000450	7.77469	4.47073	7.40424	5.7065	7.92681	6.0372
AsquamosaA01G000451	24.6334	34.7544	23.5156	38.1888	40.2031	25.8881
AsquamosaA01G000452	11.1063	54.4759	19.0672	23.2145	16.7274	30.6551
AsquamosaA01G000453	33.0212	19.0091	31.2847	29.1518	34.184	10.3606
AsquamosaA01G000454	197.36	309.604	243.491	130.795	186.49	87.3748
AsquamosaA01G000455	12.0334	20.8355	16.6552	19.8337	15.7194	22.8279
AsquamosaA01G000456	7.76489	2.91377	8.93314	4.71166	10.4511	0.146369
AsquamosaA01G000457	28.858	21.2063	31.6158	29.4051	32.2101	26.4187
AsquamosaA01G000458	25.0152	36.5828	32.4538	21.4695	29.1012	57.5318
AsquamosaA01G000459	16.4705	12.0113	24.5805	15.3461	21.2843	12.6834
AsquamosaA01G000460	52.2831	34.6792	48.1034	37.9836	45.6814	29.765
AsquamosaA01G000461	10.3768	10.9724	12.9316	12.2815	9.5753	12.5197
AsquamosaA01G000462	7.58331	5.58696	5.8753	1.01867	3.29649	0.664555
AsquamosaA01G000463	0.0325853	0.0987227	0.121089	0	0.131575	0
AsquamosaA01G000464	20.8735	12.7525	17.2041	12.729	19.9662	13.5316
AsquamosaA01G000465	12.074	4.43354	14.5446	4.36777	14.9715	17.557
AsquamosaA01G000466	0	0.574027	0.146031	0	0	0.0695255
AsquamosaA01G000467	69.969	59.4085	54.4628	47.0158	53.9323	78.7056
AsquamosaA01G000468	6.62734	1.62697	7.25216	7.43526	6.34714	4.38567
AsquamosaA01G000469	6.27502	6.77979	6.91832	5.60427	6.05839	7.57391
AsquamosaA01G000470	0	0	0	0	0	0.416022
AsquamosaA01G000471	0.0932691	0	0.0173297	0.197229	0.0753212	0.11551
AsquamosaA01G000472	25.6321	34.1055	34.4146	37.0274	38.2564	30.9063
AsquamosaA01G000473	1.62709	0.824257	2.2772	1.87673	2.32934	1.20381
AsquamosaA01G000474	9.61305	6.56654	15.6115	11.2385	14.4656	5.68892
AsquamosaA01G000475	0.473891	0.227971	0.518784	0.202416	0.0827459	0.163907
AsquamosaA01G000476	32.1603	0.931754	24.0107	0.665006	2.88574	3.62741
AsquamosaA01G000477	68.0539	16.2694	50.3535	32.8758	34.0249	27.8855
AsquamosaA01G000478	0.983461	0.993186	10.0752	8.67055	6.57172	1.00304
AsquamosaA01G000479	4.68215	9.77022	10.6631	9.39241	11.4801	8.38355
AsquamosaA01G000480	4.03178	4.65592	8.96254	3.76683	22.2952	6.03062
AsquamosaA01G000481	1.83199	0.164628	2.40004	0.552931	2.0562	0
AsquamosaA01G000482	16.313	21.044	23.5357	18.1379	25.5495	99.6626
AsquamosaA01G000483	0.011628	0.0528435	0.0604946	0.0724723	0.0375617	88.3439
AsquamosaA01G000484	0.0558354	0.169163	0.22132	0.265141	0.0601213	0
AsquamosaA01G000485	0.528873	2.99181	0.700147	4.85606	0.293632	7.24578
AsquamosaA01G000486	28.3658	30.1853	31.3791	37.4893	37.0381	22.0162
AsquamosaA01G000487	22.829	44.1717	16.8869	30.2498	17.8857	55.6423
AsquamosaA01G000488	33.2523	1267.48	115.078	13716.4	423.435	9.90962
AsquamosaA01G000489	0.57098	29.5849	3.31772	783.231	13.6026	0.449994
AsquamosaA01G000490	3.65755	0.547968	5.10808	2.97026	4.2196	0.0331847
AsquamosaA01G000491	64.6523	1.36828	41.3631	2.02604	1.12222	0.200782
AsquamosaA01G000492	21.456	634.54	22.698	155.53	457.65	22.4026
AsquamosaA01G000493	73.5351	13.6802	54.5924	30.397	36.7983	31.8529
AsquamosaA01G000494	0	0.177813	0	0.209025	0	0
AsquamosaA01G000495	0.053521	0.729678	0	0	0	0
AsquamosaA01G000497	1.8781	0.914467	0	0.388189	0.0541677	0.221518
AsquamosaA01G000498	0	0.0193898	0.313932	0.433072	0.837284	0
AsquamosaA01G000499	0.556162	4.08082	4.94724	5.26911	5.82477	11.4223
AsquamosaA01G000500	0.368006	0	0.0660189	0.231622	0.0102479	0.230499
AsquamosaA01G000501	0.20254	0.0511358	0.0501768	0	0.218087	0
AsquamosaA01G000502	0	0	0	0.0118825	0	0
AsquamosaA01G000503	0.0491883	0	0.0365574	0.0437956	0	0
AsquamosaA01G000504	0.138906	0.0669516	0.0656961	0	0	0
AsquamosaA01G000505	1.63034	0	1.67286	0.552475	0	0
AsquamosaA01G000506	7.34254	1.78402	7.28587	1.94486	3.49613	7.17042
AsquamosaA01G000507	4.56618	9.62365	8.34326	10.5255	7.92886	10.863
AsquamosaA01G000508	0.320296	0.303247	0.059512	0	0	0.528896
AsquamosaA01G000509	7.45195	4.3504	8.18829	5.4764	7.50857	7.41152
AsquamosaA01G000510	3.96617	3.54694	5.25615	4.55245	5.6727	3.82696
AsquamosaA01G000511	16.3728	17.1292	20.7808	19.0876	17.5993	19.0733
AsquamosaA01G000512	25.7704	21.9001	30.438	23.4211	30.8285	17.6043
AsquamosaA01G000513	22.9464	27.1299	8.4268	33.9074	18.0883	20.1982
AsquamosaA01G000514	16.4737	13.5004	14.6609	11.36	13.5821	16.9096
AsquamosaA01G000515	22.8172	15.4659	16.9718	3.76095	13.5108	0.868075
AsquamosaA01G000516	0.590591	19.1823	0.81332	2.55188	0.967914	8.77704
AsquamosaA01G000518	39.5934	42.7739	15.0732	19.2612	16.6054	8.38445
AsquamosaA01G000519	1.06939	2.26793	2.11943	6.8026	3.18576	0.0784827
AsquamosaA01G000520	29.5572	35.4121	50.1309	32.517	42.0372	63.4044
AsquamosaA01G000521	14.9632	7.06588	15.9777	8.26504	11.9719	6.27242
AsquamosaA01G000522	0.446757	3.73449	1.31607	4.18027	1.65962	0.0402391
AsquamosaA01G000523	31.9554	27.8239	31.573	28.3085	31.9866	32.6579
AsquamosaA01G000524	15.7552	21.6881	15.1429	17.076	18.4068	6.441
AsquamosaA01G000525	8.77286	4.55769	11.3989	15.4372	9.36717	2.51755
AsquamosaA01G000526	0.699397	0.244493	0.59977	0.790374	0.43447	0.621867
AsquamosaA01G000527	10.0971	9.48412	20.9946	10.8753	18.9367	13.8759
AsquamosaA01G000528	0.0316211	0	0	0	0	0.992086
AsquamosaA01G000529	0	0.128259	0.0419511	0.138208	0.296294	3.63508
AsquamosaA01G000530	21.9435	20.9829	22.5589	23.733	25.0473	14.7574
AsquamosaA01G000531	53.6511	61.0099	90.8391	54.8105	107.82	55.3341
AsquamosaA01G000532	64.2438	61.2188	95.5808	71.2513	106.75	24.9616
AsquamosaA01G000533	13.9637	7.59157	13.4265	9.42023	10.9893	6.67902
AsquamosaA01G000534	0.621047	2.01424	0.982316	7.57129	3.08639	0
AsquamosaA01G000535	3.06705	17.1288	5.33453	10.6909	5.38536	14.1008
AsquamosaA01G000536	16.836	18.1246	19.8352	21.5848	22.9752	16.3715
AsquamosaA01G000537	0.234763	1.24469	0.0436196	0.914483	0.189587	0.145371
AsquamosaA01G000538	0	0.179698	0	0	0.0663219	0
AsquamosaA01G000539	0	0	0.0317671	0.00634282	0.184095	0
AsquamosaA01G000540	19.6976	8.32204	10.761	8.16924	14.5739	3.13354
AsquamosaA01G000541	56.1882	54.8661	55.9936	32.8851	52.713	110.383
AsquamosaA01G000542	8.58236	13.1753	11.9987	12.7992	12.8516	11.7872
AsquamosaA01G000543	2.84007	4.86515	3.69386	3.14907	3.86903	6.8045
AsquamosaA01G000544	0	0	8.56885	0	0	0.0105768
AsquamosaA01G000545	3.70305	210.04	0.920833	50.1253	15.1322	0.172408
AsquamosaA01G000546	0	1.42504	0	0.911497	0.119169	0
AsquamosaA01G000547	24.1434	26.5383	23.6223	23.9501	24.3377	19.1708
AsquamosaA01G000548	15.6741	13.4293	17.6305	14.3526	14.8295	15.9211
AsquamosaA01G000549	10.7286	12.561	11.1734	11.2811	10.8766	17.4751
AsquamosaA01G000550	13.3034	26.2769	19.8585	23.7502	20.885	14.7321
AsquamosaA01G000551	0.0817643	0.278683	0	0	0	0.472553
AsquamosaA01G000552	0	0.0347723	0	0.020438	0	0.454851
AsquamosaA01G000553	0.84604	0.730219	11.7422	2.92555	4.92565	0.194936
AsquamosaA01G000554	26.4091	19.7625	30.842	21.6109	25.2815	19.0315
AsquamosaA01G000555	7.06419	4.75058	5.80284	1.68757	3.23099	16.9034
AsquamosaA01G000556	1.3547	2.05214	2.64292	30.079	2.18802	0
AsquamosaA01G000557	29.9358	52.6751	42.3714	48.6738	43.2492	77.0349
AsquamosaA01G000558	394.333	132.492	159.547	123.371	149.385	30.6421
AsquamosaA01G000559	2.30914	1.49246	5.78925	4.77673	5.38303	1.74128
AsquamosaA01G000560	32.882	6.40787	10.6339	12.4406	7.1612	0.257239
AsquamosaA01G000561	0.364903	0.138192	1.11609	0.362385	0.079338	0.081113
AsquamosaA01G000562	20.0422	10.0208	65.4793	25.6805	47.3799	0.09753
AsquamosaA01G000563	0.281289	0.372842	1.88152	2.20187	1.43868	0
AsquamosaA01G000564	42.4728	29.4697	35.8901	28.8937	33.2406	20.8376
AsquamosaA01G000565	17.5874	14.2134	20.4468	16.4012	22.6274	2.68113
AsquamosaA01G000566	80.2509	135.408	98.8651	103.532	86.4715	185.322
AsquamosaA01G000567	7.87126	6.26618	8.01084	4.86162	6.5093	7.25992
AsquamosaA01G000569	0	0	15.4809	0.0216912	0.373808	0
AsquamosaA01G000570	1.79973	1.06532	3.45074	2.01312	2.82132	2.4474
AsquamosaA01G000571	10.8994	7.9156	16.4714	9.12692	14.1282	9.86979
AsquamosaA01G000572	41.8219	21.1132	32.9432	20.9366	31.2524	25.202
AsquamosaA01G000573	0	0	0.134214	0	0.0583344	0.119279
AsquamosaA01G000574	12.2799	3.65548	11.3425	7.50754	9.31495	6.8002
AsquamosaA01G000575	6.51556	30.0914	36.3774	59.0736	53.0027	24.9293
AsquamosaA01G000576	8.43856	6.49355	9.85017	5.25623	10.4683	7.92737
AsquamosaA01G000577	0.414516	1.80798	0.669263	8.66681	7.11056	0
AsquamosaA01G000578	4.0508	1.73862	7.91539	5.93603	8.00106	2.55018
AsquamosaA01G000579	5.21901	16.902	7.14375	14.3862	9.36939	11.3047
AsquamosaA01G000580	2.88628	2.16648	5.53621	5.07814	5.24097	3.66015
AsquamosaA01G000581	36.2072	25.7736	25.4702	34.992	22.7228	16.5239
AsquamosaA01G000582	41.8527	41.98	52.2932	43.2156	49.2895	71.0242
AsquamosaA01G000583	21.8879	7.10498	10.227	8.78543	10.1301	2.97341
AsquamosaA01G000584	6.79814	14.755	9.73307	9.45695	9.83802	8.68412
AsquamosaA01G000585	52.0454	51.9965	65.3018	59.2623	56.3359	78.7452
AsquamosaA01G000586	21.7003	6.17912	3.77235	6.92526	6.55508	0
AsquamosaA01G000587	25.8704	49.962	25.5793	53.1011	34.4978	89.0815
AsquamosaA01G000588	46.6473	42.2757	30.1506	45.132	20.368	45.6223
AsquamosaA01G000589	2.03644	0.37546	2.91748	1.49706	2.27209	0.99554
AsquamosaA01G000590	31.6596	31.9674	25.2283	31.2782	28.2426	23.6812
AsquamosaA01G000591	19.2216	33.2549	8.83701	62.8163	4.04653	3.52668
AsquamosaA01G000592	5.40216	7.7849	9.65115	6.32942	7.0776	8.57083
AsquamosaA01G000593	7.00613	12.6541	14.4863	25.4319	13.8547	5.56204
AsquamosaA01G000594	10.028	10.7539	7.07579	9.31168	7.48359	24.6017
AsquamosaA01G000595	0	0	0	0.0156947	0.0854112	0
AsquamosaA01G000596	16.1264	18.8438	27.4296	25.0163	26.1236	38.0934
AsquamosaA01G000597	2.23918	3.71503	6.49825	6.47356	7.68524	0.484196
AsquamosaA01G000598	467.974	25.9885	511.826	452.017	173.002	1.92817
AsquamosaA01G000599	88.2564	101.996	83.5527	117.682	76.176	31.6428
AsquamosaA01G000600	0	0.0158483	0.419879	0.00931507	0	0
AsquamosaA01G000601	23.9801	12.0378	13.2866	12.9028	5.03296	3.75679
AsquamosaA01G000602	555.356	261.591	425.864	246.166	472.868	182.496
AsquamosaA01G000603	16.2366	17.7265	12.3086	14.4565	8.65402	11.6053
AsquamosaA01G000604	2.15559	3.28991	2.20434	1.5585	0.471191	0.388063
AsquamosaA01G000605	1.67757	1.18411	0.790519	1.49365	0.63414	1.75638
AsquamosaA01G000606	22.6111	4.00429	20.6132	21.146	12.874	7.3197
AsquamosaA01G000607	20.3216	18.9578	15.5709	17.8426	15.9614	51.6962
AsquamosaA01G000608	0	0.0483945	0	0	0	2.95419
AsquamosaA01G000609	5.96173	7.14421	14.1924	20.9269	18.3425	3.29846
AsquamosaA01G000610	0.102725	0.609476	0.356283	0.785055	0.746616	1.22979
AsquamosaA01G000611	224.03	144.567	133.124	159.001	162.709	14.6986
AsquamosaA01G000612	14.7552	20.6748	13.5379	14.8668	11.6054	18.914
AsquamosaA01G000613	6.96212	0	0.230312	0.0735767	0.100102	0
AsquamosaA01G000614	10.2304	5.78116	30.2773	1.92568	86.0089	6.12235
AsquamosaA01G000615	0	0.291932	0	0.0343175	0	0.636452
AsquamosaA01G000616	11.1356	7.59083	9.74213	9.02239	13.0266	6.14679
AsquamosaA01G000617	0	0.0296355	0	0.0348374	0	0
AsquamosaA01G000618	2.19296	13.6438	11.079	18.5259	11.8697	8.14766
AsquamosaA01G000619	0	0.140547	0	0	0	0
AsquamosaA01G000620	25.6663	44.9504	18.3272	21.4161	41.0232	2.69766
AsquamosaA01G000621	7.04674	17.3623	27.0485	24.0636	22.7858	16.8233
AsquamosaA01G000622	0	0.0289234	0	0.0425004	0	0
AsquamosaA01G000623	15.8726	12.6728	49.4069	12.5685	21.8572	19.0964
AsquamosaA01G000624	28.9003	0.867418	10.9148	4.34862	4.81468	0.0556204
AsquamosaA01G000625	30.8921	29.5646	32.183	26.9609	35.2817	21.6444
AsquamosaA01G000626	14.0306	18.4175	32.2436	17.4529	25.3449	20.7949
AsquamosaA01G000627	3.54156	5.89178	7.2227	7.10428	4.40925	5.41296
AsquamosaA01G000628	1.75822	1.05427	1.28495	0.808821	1.51454	0.411301
AsquamosaA01G000629	0.13415	0	0.398808	0.656934	0.433342	6.75631
AsquamosaA01G000630	8.26364	42.643	39.2665	16.1709	44.8427	15.1881
AsquamosaA01G000631	0.120637	0.171323	0.694857	0.0872716	0.28009	0.0871521
AsquamosaA01G000632	0.0114013	0.0431776	0.059315	0.0761348	0	0.160026
AsquamosaA01G000633	0.583591	0	0.260239	1.16912	0.848321	2.65009
AsquamosaA01G000635	149.087	17.5881	154.871	80.8366	82.4987	17.5941
AsquamosaA01G000636	2.0095	0	1.80791	0	0.0427056	0
AsquamosaA01G000637	11.8451	5.56134	12.6639	1.49354	13.297	0.0242976
AsquamosaA01G000638	1.2389	0.706821	3.51566	0.415445	2.11794	0.066421
AsquamosaA01G000639	1.80767	4.88986	8.18086	9.18271	10.4012	2.05216
AsquamosaA01G000640	12.9064	15.2453	15.0505	11.7559	14.1839	4.79482
AsquamosaA01G000641	1.71288	0.990351	2.48775	2.60778	2.66094	1.46819
AsquamosaA01G000642	13.4221	10.6327	13.0307	17.7114	20.4265	3.61205
AsquamosaA01G000643	11.8768	20.7903	19.9764	25.7384	19.7063	20.6503
AsquamosaA01G000644	0	1.01572	0.430993	0.242028	0.117078	3.65078
AsquamosaA01G000645	22.0688	31.9309	34.6325	31.237	21.3617	32.2357
AsquamosaA01G000646	9.27076	6.72007	10.9794	5.53167	5.66073	11.4058
AsquamosaA01G000647	0.517682	0.85715	3.26588	1.38814	2.95561	1.83889
AsquamosaA01G000648	117.855	111.082	96.5967	80.1237	79.9729	137.193
AsquamosaA01G000649	11.4257	13.3643	16.1845	10.7737	19.016	16.5696
AsquamosaA01G000650	32.194	19.0776	25.5974	16.9594	23.6363	13.0622
AsquamosaA01G000651	11.2583	14.6482	19.8507	11.7591	25.05	4.87699
AsquamosaA01G000652	0.301927	193.342	5.85469	1.33191	0.465487	2.24354
AsquamosaA01G000653	0	0	0	0.107443	0	0
AsquamosaA01G000654	0	0	0	0	0	1.68042
AsquamosaA01G000655	0.040508	0	0	0	0	0.234114
AsquamosaA01G000656	0	0	0	0	0	0.969143
AsquamosaA01G000657	0.102952	0	0.153031	0	0	0.425006
AsquamosaA01G000658	7.07042	7.50756	12.9819	7.87208	10.865	9.91836
AsquamosaA01G000659	0.077527	32.078	1.22646	57.6872	3.78334	0.429776
AsquamosaA01G000660	6.04935	7.43474	4.28388	1.27032	1.4748	0.518304
AsquamosaA01G000661	0.891884	3.15333	2.50044	2.34552	4.29374	2.70951
AsquamosaA01G000662	242.988	19.7435	13.8187	4.34156	14.2179	68.4659
AsquamosaA01G000663	3.15233	25.3842	18.8798	34.2798	27.3777	30.1971
AsquamosaA01G000664	55.3556	20.9141	45.3426	22.6975	51.9532	9.72417
AsquamosaA01G000666	8.26074	3.49678	17.1183	3.55797	11.7595	2.57112
AsquamosaA01G000667	0.0639541	0.035229	0.133952	0.0828255	0.0469521	0.225612
AsquamosaA01G000668	20.3406	19.8869	25.314	24.4918	30.5928	13.1308
AsquamosaA01G000669	0.357971	4.39675	0.251667	2.67901	0.375031	0.239638
AsquamosaA01G000670	4.48952	0.124406	2.88907	0.487478	0.103167	0
AsquamosaA01G000671	575.188	385.761	399.08	531.623	494.626	50.9378
AsquamosaA01G000672	100.454	25.3993	26.3876	16.9101	48.6054	7.63358
AsquamosaA01G000673	0.435234	0.329653	0.323471	0.213135	0.246037	0
AsquamosaA01G000674	0	0.0155234	0	0	0	30.3065
AsquamosaA01G000675	1.1533	0.303836	3.13045	0.825952	2.26768	1.32481
AsquamosaA01G000676	31.4069	20.2068	20.5307	13.2856	20.4727	9.1741
AsquamosaA01G000677	19.1893	16.9997	15.3482	12.0812	12.4975	18.5504
AsquamosaA01G000678	1.23338	1.89756	3.15103	2.09337	2.95699	0.73192
AsquamosaA01G000679	1.55132	4.58536	4.14317	7.54071	4.83805	1.1767
AsquamosaA01G000680	0	0.463367	0	2.53496	0	0.038854
AsquamosaA01G000681	1.41897	2.24503	2.17949	19.9652	6.83092	0.00650862
AsquamosaA01G000682	28.6861	23.2586	20.2264	34.1915	37.3251	0.185468
AsquamosaA01G000683	8.48601	6.09635	14.6196	12.7761	16.9062	2.47929
AsquamosaA01G000684	21.7299	12.4176	39.875	7.54108	10.8522	56.1997
AsquamosaA01G000685	22.4017	3.64656	15.541	5.26233	18.2069	0.0148321
AsquamosaA01G000686	7.02973	22.8479	6.24966	10.2502	20.2647	30.0853
AsquamosaA01G000687	19.6268	63.6453	43.8161	72.2671	34.8036	108.303
AsquamosaA01G000688	4.94064	5.22916	7.16216	2.75016	6.89377	5.29639
AsquamosaA01G000689	1.32809	9.07901	1.4173	15.865	1.98004	19.0906
AsquamosaA01G000690	59.5576	51.0047	71.8825	75.7258	116.542	30.4162
AsquamosaA01G000691	0.415258	1.82424	0.200606	1.04911	0.176059	3.72852
AsquamosaA01G000692	1.09255	9.55403	3.9308	30.3106	8.44209	13.4487
AsquamosaA01G000693	32.9886	10.265	18.9906	11.0382	13.187	4.79325
AsquamosaA01G000694	0	20.9768	0.148349	0.0888607	0	0
AsquamosaA01G000695	0	0.306815	0	0	0	0
AsquamosaA01G000696	48.8439	47.109	74.2514	73.7103	49.8559	6.83606
AsquamosaA01G000697	6.94161	4.83041	10.7375	13.1614	11.6286	0.244723
AsquamosaA01G000698	83.8272	264.575	185.259	414.454	273.369	226.396
AsquamosaA01G000699	64.3394	46.7299	56.0643	49.2141	67.9616	53.9854
AsquamosaA01G000700	20.3755	20.0964	21.4656	24.6698	19.5951	7.592
AsquamosaA01G000701	44.1588	26.0006	59.8016	33.4663	54.1284	5.58026
AsquamosaA01G000702	40.415	20.5456	45.2482	32.8272	51.5408	27.4894
AsquamosaA01G000703	10.4889	0.0502813	1.30253	0.118214	1.34027	0
AsquamosaA01G000704	12.4243	10.1309	12.7689	14.3089	20.1368	3.66525
AsquamosaA01G000705	6.37255	0.021357	37.3654	3.01269	12.2281	2.14181
AsquamosaA01G000707	3.06561	4.18387	6.36232	1.97632	4.32078	0.50144
AsquamosaA01G000708	23.0834	12.4438	22.132	19.2735	22.6717	6.99227
AsquamosaA01G000709	40.8079	18.2532	19.3823	21.9978	22.0305	18.2846
AsquamosaA01G000710	122.15	31.8917	21.7472	26.6462	22.6418	33.0819
AsquamosaA01G000711	3.26408	0.793569	2.87515	2.04512	1.17154	0.598877
AsquamosaA01G000712	25.7699	15.9747	28.3409	24.1624	19.8809	10.0142
AsquamosaA01G000713	70.3753	49.3597	109.726	77.0536	102.272	60.3232
AsquamosaA01G000714	19.8733	30.4122	27.9507	27.0005	23.1092	17.942
AsquamosaA01G000715	69.9711	19.4263	52.4837	38.7671	41.7549	10.5599
AsquamosaA01G000716	11.734	0.612295	6.33585	2.5083	1.68155	2.38662
AsquamosaA01G000717	23.6573	14.1725	9.71981	11.497	10.245	11.4663
AsquamosaA01G000718	0	0	0	0.126334	0	0
AsquamosaA01G000720	8.92417	10.6623	14.0311	13.4724	16.381	9.39871
AsquamosaA01G000721	0.934693	0.381205	4.73804	0.416109	8.34182	0
AsquamosaA01G000722	0	0	0	0.457313	0	0
AsquamosaA01G000723	6.1816	34.0575	11.5118	16.5925	11.45	0.765979
AsquamosaA01G000724	0.338771	1.39099	0.357791	0.468321	0.302379	0
AsquamosaA01G000725	15.187	13.3088	13.8682	11.587	13.7476	15.8709
AsquamosaA01G000726	15.347	45.9062	22.1315	20.4685	17.2985	40.2205
AsquamosaA01G000727	9.89147	7.46576	11.7855	11.6939	8.9656	1.67047
AsquamosaA01G000728	49.4443	61.246	23.642	34.3797	20.2642	12.7152
AsquamosaA01G000729	25.0601	15.009	21.5739	33.9596	31.3685	11.1691
AsquamosaA01G000730	0.0134034	0	0.00996158	0.00596696	0	0.0110663
AsquamosaA01G000731	9.6516	11.1195	11.9736	9.95985	13.2295	8.41651
AsquamosaA01G000732	1.72732	0.117161	4.23451	0.183636	2.16527	0
AsquamosaA01G000733	2.95928	0.148017	3.3613	0.0869994	2.00655	0
AsquamosaA01G000734	12.3814	2.21407	9.02446	3.74765	5.75416	1.52004
AsquamosaA01G000735	6.86941	0.317961	21.613	1.63101	21.7586	0.0315091
AsquamosaA01G000736	190.019	911.652	409.969	918.591	283.154	220.385
AsquamosaA01G000737	13.0753	28.0545	20.641	21.6824	25.0483	20.7641
AsquamosaA01G000738	13.6395	15.9692	17.226	15.2147	21.8741	4.24285
AsquamosaA01G000739	0.417862	0.278516	0.944104	0.662249	0.458935	0.800405
AsquamosaA01G000740	44.0773	253.418	68.6894	265.784	21.2058	13.2752
AsquamosaA01G000741	13.7623	146.855	12.339	156.184	7.13213	3.32378
AsquamosaA01G000742	38.6926	30.5624	27.8582	26.9761	27.0342	32.7732
AsquamosaA01G000743	700.556	257.091	115.441	162.935	194.67	49.0777
AsquamosaA01G000744	16.0026	188.057	169.615	18.1916	57.2748	44.5046
AsquamosaA01G000745	0.0372013	4.22653	4.89378	0.546525	0.93132	1.50502
AsquamosaA01G000746	0.986003	0.426751	0.968356	0.642751	0.710951	54.7759
AsquamosaA01G000747	6.37963	0.539111	1.09719	0.510514	0.0425784	0.576786
AsquamosaA01G000748	0.71803	0.0381647	0.402577	0.824373	0.0305189	0
AsquamosaA01G000750	10.0767	0.11331	8.56918	18.2435	12.3143	1.12046
AsquamosaA01G000751	30.5318	40.426	40.3658	53.273	49.4156	20.3677
AsquamosaA01G000752	12.4573	12.7687	16.3747	12.018	9.50378	7.08125
AsquamosaA01G000753	0	0	0.407631	0.0406951	0	0.0754731
AsquamosaA01G000754	2.5673	32.1219	19.0927	10.7771	4.62499	16.3187
AsquamosaA01G000755	81.7219	39.5209	78.1421	46.567	90.6852	18.5873
AsquamosaA01G000756	17.8512	22.4788	4.629	8.0607	3.9579	62.3828
AsquamosaA01G000757	11.3874	0.452459	2.1505	2.15245	3.9498	0.0308257
AsquamosaA01G000758	432.936	302.4	303.591	360.387	435.386	292.618
AsquamosaA01G000759	7.16305	25.4971	22.1401	28.5082	29.966	7.48778
AsquamosaA01G000760	0.240796	28.55	5.39642	1.80588	1.6903	0.657604
AsquamosaA01G000761	8.13411	9.96471	5.33559	5.637	15.3185	0.367059
AsquamosaA01G000764	0.363148	4.0835	0.463668	5.99413	0.729408	0.530466
AsquamosaA01G000765	11.9052	28.9082	21.3396	38.7369	13.5731	199.045
AsquamosaA01G000766	0	0	0.16404	0	0	0
AsquamosaA01G000767	107.994	116.942	113.53	76.2412	118.942	134.781
AsquamosaA01G000768	2.48674	1.10733	4.88447	4.41606	5.2964	2.04187
AsquamosaA01G000770	10.1373	7.97908	6.01972	6.32727	10.567	9.66065
AsquamosaA01G000771	0	0	0.182787	0	0	0
AsquamosaA01G000772	0.067075	0	7.37795	0	0	0
AsquamosaA01G000773	15.4688	17.6209	12.0973	12.3701	9.7078	12.3239
AsquamosaA01G000774	29.5085	5.62612	16.9756	7.59303	15.704	2.73568
AsquamosaA01G000775	118.023	455.041	30.3615	146.827	9.04146	6.87779
AsquamosaA01G000776	66.5114	213.325	156.993	284.766	307.965	38.9079
AsquamosaA01G000777	0.0998024	0.151184	0.0370872	0.377658	0.241792	0
AsquamosaA01G000778	34.0902	27.7849	37.0108	28.0793	37.1711	10.0664
AsquamosaA01G000779	73.9722	47.3175	30.1594	17.478	42.0485	25.2546
AsquamosaA01G000780	433.598	971.424	354.788	970.106	298.476	30.3951
AsquamosaA01G000781	5.81037	18.9815	9.81442	46.717	5.87719	1.64754
AsquamosaA01G000782	39.7613	113.511	15.334	67.9656	14.5627	3.99038
AsquamosaA01G000783	26.4461	2.59221	113.121	0.80336	21.7088	0.205505
AsquamosaA01G000784	5.08236	15.0358	7.90982	11.3007	7.01956	9.26789
AsquamosaA01G000785	0.5405	4.2303	1.36134	3.28849	1.30947	7.93345
AsquamosaA01G000786	2.61573	3.21653	2.14988	6.80876	2.18693	0.50815
AsquamosaA01G000787	14.9597	1.94048	9.42937	7.116	7.00749	10.4107
AsquamosaA01G000788	0.628857	2.35507	0.363513	2.34852	0.282136	0
AsquamosaA01G000789	45.1074	69.9618	30.3031	74.0157	29.7413	45.8994
AsquamosaA01G000790	0.411437	5.59515	1.72351	17.4839	2.12951	2.77934
AsquamosaA01G000791	0.999327	2.11934	2.0796	3.43196	3.84298	2.62454
AsquamosaA01G000792	21.9535	60.6294	15.4673	38.9803	26.2142	86.2694
AsquamosaA01G000793	5.46593	70.0034	10.4748	10.3869	19.0609	167.871
AsquamosaA01G000794	13.6097	15.0591	10.564	26.9252	10.7119	12.757
AsquamosaA01G000795	2.39658	26.009	8.0197	24.916	5.9988	0.0295329
AsquamosaA01G000796	0.197101	0.522506	0.927757	6.88806	0.309502	0
AsquamosaA01G000797	0	0.414754	0	0.0221616	0.0201008	0
AsquamosaA01G000798	0	0.776828	0.0181491	0.0326138	0.0788825	0
AsquamosaA01G000799	0.896984	10.5953	0.253962	0.323261	0	0
AsquamosaA01G000800	0	0.480232	0.294516	0.329307	0.0853384	0
AsquamosaA01G000801	0	0	5.16078	0.547217	1.06232	0.195852
AsquamosaA01G000802	0.323119	5.52403	17.7365	46.8805	16.7002	0.10163
AsquamosaA01G000803	1.4509	2.97358	3.33877	3.4679	3.6968	1.15307
AsquamosaA01G000804	0	0	0.458332	0.366053	0	1.06075
AsquamosaA01G000805	13.2997	14.8989	23.3476	23.5591	25.6064	17.1983
AsquamosaA01G000806	0.018861	1.32857	0.30839	0	0	0
AsquamosaA01G000807	0.0896273	0.152742	0.016653	0	0.0904753	0
AsquamosaA01G000808	28.764	42.386	30.9721	32.3339	22.4192	53.7319
AsquamosaA01G000809	34.5795	31.655	30.9419	25.6061	30.15	24.0632
AsquamosaA01G000810	22.1792	24.3976	22.1993	24.4076	26.0466	17.422
AsquamosaA01G000811	78.0606	0.926499	173.441	65.388	148.945	62.2054
AsquamosaA01G000812	7.5279	15.7398	9.2523	2.79817	9.24683	0.0402286
AsquamosaA01G000813	2.61472	8.06228	5.71704	5.60236	1.32143	5.27864
AsquamosaA01G000814	29.68	31.4973	29.1138	27.7608	25.2148	36.7371
AsquamosaA01G000816	0.584692	1.92182	9.51091	8.21647	18.7802	0.191275
AsquamosaA01G000817	46.072	48.987	10.6826	61.8766	34.7626	1.55764
AsquamosaA01G000818	0	0	0	0.385892	0	0
AsquamosaA01G000819	10.6687	2.52587	16.4883	3.2649	17.7335	0.0466673
AsquamosaA01G000821	8.14384	8.41985	6.51437	7.03398	5.5655	7.56039
AsquamosaA01G000822	54.681	57.9015	90.4364	38.8741	81.1688	27.9836
AsquamosaA01G000823	25.479	60.0931	39.151	40.8604	36.5941	23.6548
AsquamosaA01G000824	17.9979	10.6814	19.6581	15.7997	33.951	4.7105
AsquamosaA01G000825	0.654205	1.82555	1.66336	3.78613	0.917601	0.0568564
AsquamosaA01G000826	18.474	13.8831	56.5445	54.1856	43.4154	37.4089
AsquamosaA01G000827	0	0	0	0.203475	0.479839	0
AsquamosaA01G000828	40.1858	29.4453	49.3629	30.0392	58.1231	37.1404
AsquamosaA01G000829	0.979526	0.505847	0.529452	1.06044	0.539342	1.81965
AsquamosaA01G000830	41.9936	10.6825	18.9564	29.7844	17.967	21.6492
AsquamosaA01G000831	7.93075	7.19342	10.0966	11.6053	10.8918	8.22531
AsquamosaA01G000832	12.7731	44.1244	21.3802	10.2602	26.1467	0.0458519
AsquamosaA01G000833	3.40195	12.5555	4.59704	2.14782	9.34085	0
AsquamosaA01G000834	8.14283	57.3103	19.233	28.5647	17.5617	0.0598488
AsquamosaA01G000835	0	6.073	0.536857	1.60788	0.175003	0
AsquamosaA01G000836	4.02178	1.5671	35.8339	1.22122	38.8993	0.0191938
AsquamosaA01G000837	7.54044	13.7107	3.15804	9.87745	6.04975	13.2692
AsquamosaA01G000838	165.988	14.938	0.164901	165.394	0.53754	0.101772
AsquamosaA01G000839	0	0.0928638	0	0.0136455	0	0
AsquamosaA01G000840	0.660813	2.47621	0.155092	0.882548	0.028087	0
AsquamosaA01G000842	5.03998	3.91552	5.12636	5.6798	4.74461	2.59183
AsquamosaA01G000843	61.1494	54.6768	39.7038	93.9366	42.9827	4.85015
AsquamosaA01G000844	8.01431	5.12592	3.24289	21.9025	1.04273	0
AsquamosaA01G000845	74.1828	53.8991	72.8415	53.214	58.2944	20.597
AsquamosaA01G000846	26.1873	30.8604	55.1468	36.2859	49.0159	44.2532
AsquamosaA01G000847	82.2839	151.616	39.4071	68.4288	31.8014	77.6293
AsquamosaA01G000848	9.45935	14.0646	28.0969	51.7688	23.173	28.7238
AsquamosaA01G000849	0.0890479	0.121403	0.0264726	0.0713567	0.0719123	0.132338
AsquamosaA01G000850	16.5113	8.00251	15.1832	7.39328	11.6236	14.3605
AsquamosaA01G000851	110.128	70.0829	87.5424	69.9408	94.1381	64.8087
AsquamosaA01G000852	76.8461	28.343	42.5218	37.6024	38.0304	6.31688
AsquamosaA01G000853	18.9096	7.28974	9.08094	8.77977	7.65007	5.62448
AsquamosaA01G000855	0	0.294443	0	0	0	0
AsquamosaA01G000858	0	0	0	0.437956	0.0180559	0
AsquamosaA01G000859	0	0.160077	0	0.164654	0	0
AsquamosaA01G000860	0.114986	0.319338	0.0284863	0.170632	0.0154765	0.0316455
AsquamosaA01G000861	0	0.407874	0	0	0	0
AsquamosaA01G000862	0	0.350318	0	0.13727	0	0
AsquamosaA01G000863	0	0.434654	0	0	0	0
AsquamosaA01G000864	0	0.017233	0	0	0	0
AsquamosaA01G000865	0	0.840331	0.0853006	0.962287	0.386196	0.0157934
AsquamosaA01G000867	4.35317	17.5895	2.13861	12.6049	4.05174	0.0456882
AsquamosaA01G000868	16.6905	72.7163	25.9597	35.7107	7.20534	1.23163
AsquamosaA01G000869	15.7526	212.733	18.281	52.5671	33.1588	119.692
AsquamosaA01G000870	3.4879	8.43342	3.58927	7.34572	5.74178	2.21518
AsquamosaA01G000871	1.67176	1.17357	1.39399	1.34326	1.02078	2.08723
AsquamosaA01G000872	4.24904	5.65975	1.79676	4.85945	3.2539	4.05253
AsquamosaA01G000873	49.8235	13.1523	24.9704	15.6152	18.7909	10.3841
AsquamosaA01G000874	5.09851	12.1077	7.39605	6.69999	4.00408	11.9913
AsquamosaA01G000875	7.50901	12.0964	8.22542	11.9745	9.23182	5.69078
AsquamosaA01G000876	10.828	20.2103	12.5503	13.1873	11.3676	12.4521
AsquamosaA01G000877	8.02985	10.5627	10.7787	17.7789	10.2431	4.2755
AsquamosaA01G000879	18.3999	46.1498	27.8788	55.6425	30.8348	46.2509
AsquamosaA01G000880	15.6014	24.5557	18.5761	18.0963	20.5628	60.0969
AsquamosaA01G000881	69.3114	41.311	7.9757	23.8158	7.01884	12.8692
AsquamosaA01G000882	36.0686	11.4317	37.7257	20.6629	38.6448	4.86494
AsquamosaA01G000883	1.3998	4.38716	4.9865	1.76206	4.13193	0.199263
AsquamosaA01G000884	10.398	4.55955	22.0398	8.49664	11.9051	1.15784
AsquamosaA01G000885	58.4672	12.5145	59.8793	33.7945	36.5933	24.0436
AsquamosaA01G000886	37.1864	14.6737	79.4978	8.8948	18.3753	0.322054
AsquamosaA01G000887	6.00385	1.28956	4.53479	1.50504	3.90118	1.55369
AsquamosaA01G000888	2.59376	4.86955	3.15972	3.47857	2.46212	8.17959
AsquamosaA01G000889	69.8574	12.7422	26.7031	17.6239	23.0558	4.31156
AsquamosaA01G000890	0.179125	0.0150747	0.14792	0.0265812	0.128583	0
AsquamosaA01G000891	0.14297	0.216575	0.425027	0.0954714	0.38967	0
AsquamosaA01G000892	3.4462	1.50036	0.262176	1.93284	0.0438275	0
AsquamosaA01G000893	14.4458	16.7974	1.29103	12.7819	2.11514	7.84727
AsquamosaA01G000894	11.4525	5.74291	19.5598	15.6948	9.33394	1.39438
AsquamosaA01G000895	106.806	76.1109	57.891	49.4232	48.3259	69.6767
AsquamosaA01G000896	45.1887	49.2113	38.8891	51.0998	41.5698	32.4549
AsquamosaA01G000897	4.74728	1.34646	4.87948	2.31126	1.33774	3.61931
AsquamosaA01G000898	2.91981	0	1.69047	0.560155	1.04219	0
AsquamosaA01G000899	1.03003	0.481378	10.0985	15.9908	10.5482	42.2683
AsquamosaA01G000900	68.5024	54.4766	2.36946	13.6442	4.66868	20.1454
AsquamosaA01G000901	19.5785	19.3611	18.3082	21.4563	21.0352	19.7255
AsquamosaA01G000902	16.9984	4.46642	15.0466	10.4902	12.8212	2.46392
AsquamosaA01G000903	35.0632	36.0579	46.8639	37.1055	37.1955	43.8159
AsquamosaA01G000904	9.27442	18.3556	10.1145	13.4904	8.38524	6.95815
AsquamosaA01G000905	24.2662	108.967	29.8193	40.9133	27.2245	11.1475
AsquamosaA01G000906	0.230805	1.35252	0.216679	1.57371	0.745565	0.421241
AsquamosaA01G000907	23.4867	14.3277	20.2274	15.6334	19.3501	18.0566
AsquamosaA01G000908	7.58589	7.0383	8.16863	5.46372	6.33715	12.85
AsquamosaA01G000909	0.449111	0.278316	1.24411	0	0.0989149	0
AsquamosaA01G000910	386.464	2059.98	551.419	918.161	340.33	535.325
AsquamosaA01G000911	318.837	0.679781	79.0063	23.5402	25.0255	0.144085
AsquamosaA01G000912	65.7585	132.96	86.3103	104.56	88.3087	50.8478
AsquamosaA01G000913	0.532093	4.93257	0.0171939	0.102991	0	7.79308
AsquamosaA01G000914	7.39859	3.16823	9.85754	4.50414	9.19806	4.3098
AsquamosaA01G000915	10.1828	6.07628	11.1372	10.1813	11.0014	7.96418
AsquamosaA01G000916	37.1414	67.3451	81.6407	91.5254	63.5938	32.3999
AsquamosaA01G000917	6.91695	16.398	15.4359	15.6987	12.6535	6.55919
AsquamosaA01G000918	2.93067	3.22345	0.776544	7.01126	0.720306	1.17827
AsquamosaA01G000919	9.67853	22.4523	12.9456	10.8459	14.347	21.1061
AsquamosaA01G000920	10.2813	8.48185	10.2959	6.81186	13.916	15.0643
AsquamosaA01G000921	109.851	172.637	165.793	208.599	177.299	161.797
AsquamosaA01G000923	22.493	9.12773	15.1872	14.3788	12.3314	1.26691
AsquamosaA01G000924	29.9009	62.1749	45.7468	60.5566	42.4233	73.2074
AsquamosaA01G000925	27.2489	19.8735	26.5503	17.3805	24.4775	25.3364
AsquamosaA01G000926	25.0478	11.8856	13.3397	11.2737	12.9295	5.45993
AsquamosaA01G000927	1.81033	5.48471	23.5852	42.5721	3.26793	0
AsquamosaA01G000928	5.10418	6.17499	7.56619	19.0997	5.61266	5.13786
AsquamosaA01G000929	87.448	8.69308	65.8783	40.306	45.7374	6.15944
AsquamosaA01G000930	0.394576	0.685188	1.39474	1.22104	1.09584	1.23954
AsquamosaA01G000931	12.9984	11.7169	20.2028	12.0354	26.183	12.201
AsquamosaA01G000932	7.3009	2.51478	17.1938	3.32176	8.92325	0.176857
AsquamosaA01G000933	5.3834	9.68102	9.97523	7.92793	9.15256	6.83605
AsquamosaA01G000934	25.3531	24.199	24.811	44.049	35.2858	12.6565
AsquamosaA01G000935	5.16478	2.71271	6.72885	6.55566	8.16804	7.39894
AsquamosaA01G000936	0.270812	2.84234	2.09897	10.7816	4.06156	0
AsquamosaA01G000937	43.2676	90.244	173.267	184.55	734.277	5.67036
AsquamosaA01G000938	28.643	21.3788	84.8608	29.8422	61.7323	17.2793
AsquamosaA01G000939	35.9222	26.1571	61.6456	33.5968	67.9174	82.2296
AsquamosaA01G000940	9.14003	2.51593	6.17449	3.30605	4.82968	2.80659
AsquamosaA01G000941	23.0246	16.0622	13.3504	14.7705	12.1791	8.56257
AsquamosaA01G000942	40.8131	38.4526	30.6435	46.6678	21.7549	47.2445
AsquamosaA01G000943	99.0131	51.2378	86.4648	49.6419	77.5992	36.0992
AsquamosaA01G000944	8.66112	17.859	17.0773	15.0354	14.8112	11.2632
AsquamosaA01G000945	0	10.9541	0	0	0	0.0817859
AsquamosaA01G000946	2.4245	41.5552	3.12651	5.73269	4.62906	59.6815
AsquamosaA01G000947	0	0	0.0669511	0.0401036	0.727485	0.0743761
AsquamosaA01G000948	1.3012	11.4821	3.11714	10.7755	2.15262	5.7262
AsquamosaA01G000949	0.717983	0.10682	0.505028	0.610729	0.227787	0.0635135
AsquamosaA01G000950	0.0681069	1.09619	0.62007	0.01516	0.646262	0.0281158
AsquamosaA01G000951	1.77078	0.685188	1.1158	0.53126	0.590663	0.190698
AsquamosaA01G000952	14.9572	3.12951	8.0302	3.36613	6.20632	0.0170569
AsquamosaA01G000953	9.88301	4.11907	9.91665	7.02617	6.74176	5.31777
AsquamosaA01G000954	19.24	3.49945	6.91671	5.90611	5.33024	0
AsquamosaA01G000955	18.2595	14.8862	21.5873	16.3637	20.7519	10.2341
AsquamosaA01G000956	0.416888	2.3945	1.08443	1.46926	0.645276	0
AsquamosaA01G000957	20.5215	9.91706	22.2226	14.8979	19.4508	4.39845
AsquamosaA01G000958	8.7514	10.6766	8.52766	9.85785	8.30211	6.80468
AsquamosaA01G000961	0	0	0.133902	0.213886	0	0
AsquamosaA01G000963	6.51183	3.1769	6.6332	2.94159	5.47529	5.13921
AsquamosaA01G000964	10.9727	15.3703	17.1704	10.9898	14.8139	14.7206
AsquamosaA01G000965	41.6094	21.7604	39.8477	27.6635	38.6418	25.1629
AsquamosaA01G000966	22.8541	26.0532	16.129	19.2837	14.6321	23.9543
AsquamosaA01G000967	0.033447	0.0759999	0.0870039	0.0297801	0.0540215	0.234728
AsquamosaA01G000968	0	0.0535875	0	0.0629937	0.114272	0
AsquamosaA01G000969	66.5128	2.12031	150.783	16.0079	81.9637	1.46919
AsquamosaA01G000970	64.7871	7.79315	349.223	16.2884	303.946	0.600831
AsquamosaA01G000971	0.326196	0.761788	0.424258	0.411448	0.746374	1359.71
AsquamosaA01G000972	0.0207699	0.0157314	0.0617457	0.12945	0.436101	4.42428
AsquamosaA01G000973	0.0236374	0	0	0	0	0
AsquamosaA01G000974	0	0	0	0.0557399	0	0.0258438
AsquamosaA01G000975	3.54716	4.47504	7.93314	8.44788	14.5865	1.73384
AsquamosaA01G000976	6.99113	8.475	7.15262	6.5652	7.62832	11.2799
AsquamosaA01G000977	0	13.0062	0	0.0809343	0.266938	0
AsquamosaA01G000978	12.7424	9.90696	14.5156	12.5684	8.19291	10.807
AsquamosaA01G000979	0.190393	0.0549358	0.316695	0.0928319	0.35144	9.22211
AsquamosaA01G000980	7.00481	2.96584	8.01119	5.75261	8.45016	1.841
AsquamosaA01G000981	8.6447	28.0869	13.8327	13.9008	31.5362	22.5432
AsquamosaA01G000982	45.9706	5.02693	30.0131	11.6557	18.0499	9.69021
AsquamosaA01G000983	2.91791	8.41198	16.1638	14.3142	10.0924	3.98721
AsquamosaA01G000984	8.19337	29.9311	23.3606	62.4083	15.6905	11.0768
AsquamosaA01G000985	6.75596	0.769429	4.95515	1.22501	3.70364	0.977162
AsquamosaA01G000986	53.0074	47.7804	50.2049	54.4708	53.5612	26.9767
AsquamosaA01G000987	11.889	123.501	11.1806	110.327	5.73645	111.715
AsquamosaA01G000988	20.9262	26.5054	23.2217	22.3555	20.6518	16.2455
AsquamosaA01G000989	10.8162	9.25312	13.7301	9.04674	11.839	5.83051
AsquamosaA01G000990	17.0939	22.3734	19.5889	18.6487	16.9907	33.7078
AsquamosaA01G000991	9.79089	0.167995	21.5476	10.5795	2.53325	0.156965
AsquamosaA01G000992	1.94962	0.621757	1.6015	3.60879	4.22616	0.804838
AsquamosaA01G000993	0.161399	0	0	0.143704	0	0
AsquamosaA01G000994	18.8942	22.9647	16.3206	70.533	48.4156	0.245423
AsquamosaA01G000995	29.4494	14.0588	26.1098	15.8514	26.0492	16.4651
AsquamosaA01G000996	17.1704	21.8774	15.8408	16.1792	18.4608	23.9171
AsquamosaA01G000997	0	0.0405903	0.0298718	0	0.0108195	0.0663693
AsquamosaA01G000998	16.8814	16.1686	19.0334	16.4689	17.4441	21.1582
AsquamosaA01G000999	2.90625	4.47465	4.40592	5.38432	4.78743	7.42892
AsquamosaA01G001000	0.104076	0	0.0966883	0.0115832	0	0.0214823
AsquamosaA01G001001	0	0	0.173167	0	0	0.480928
AsquamosaA01G001002	0	0	0.0763343	0	0	1.70811
AsquamosaA01G001003	7.82637	1.1909	3.81091	1.55142	3.49655	0.416574
AsquamosaA01G001004	6.1507	9.44852	10.743	6.80966	8.68496	6.39634
AsquamosaA01G001005	9.39571	11.1601	9.51693	8.27149	9.33786	11.1506
AsquamosaA01G001006	23.7205	7.00719	9.47915	10.2747	8.91021	6.79186
AsquamosaA01G001007	10.8534	3.35645	5.42688	6.9118	6.31982	4.38532
AsquamosaA01G001008	13.6963	16.7805	20.5212	17.1158	13.889	13.5543
AsquamosaA01G001009	21.0935	6.93076	29.3956	16.9258	21.7643	8.99744
AsquamosaA01G001010	27.9572	11.306	18.446	15.4451	22.9925	17.8863
AsquamosaA01G001011	31.9451	16.7342	7.20316	52.6774	37.8858	39.8784
AsquamosaA01G001012	3.97153	13.8939	1.57512	1.18135	1.8841	0
AsquamosaA01G001013	0	49.8328	0	0.00761768	0.0967302	0.056511
AsquamosaA01G001014	24.5828	43.0333	2.53206	14.3587	1.13677	1.34748
AsquamosaA01G001015	1.95628	23.1707	2.0334	0.227192	0.423578	6.43731
AsquamosaA01G001016	3.09887	18.4588	7.22164	41.0673	25.7041	0.014455
AsquamosaA01G001017	30.914	24.5639	35.1752	27.9013	30.4483	33.9838
AsquamosaA01G001018	0.152353	0.346185	0.113231	0.642077	0.106631	0
AsquamosaA01G001019	96.5103	83.377	126.855	92.6887	134.9	127.808
AsquamosaA01G001020	1.9465	1.69389	3.8475	3.48463	3.89638	1.6071
AsquamosaA01G001021	12.8666	12.1791	23.1425	17.1657	20.4514	14.6588
AsquamosaA01G001022	0.333864	0.0229886	0.315804	0.513451	0	0.325769
AsquamosaA01G001023	0.188996	1.17587	5.61858	4.89503	2.32212	0.362241
AsquamosaA01G001024	13.9938	8.19139	25.369	15.6265	15.6993	10.0855
AsquamosaA01G001025	0.0780178	0.720922	3.35146	0.687697	0.302423	0.128829
AsquamosaA01G001026	10.5293	10.5517	17.3366	10.2476	17.5689	10.8333
AsquamosaA01G001027	0.528913	0.801215	1.15823	0.20603	0.137293	0.0155961
AsquamosaA01G001028	0.847553	1.96597	0.275587	2.3936	0.320839	107.48
AsquamosaA01G001029	13.9088	16.3927	12.7562	14.1311	10.7928	8.98642
AsquamosaA01G001030	12.5664	17.802	41.5069	41.9448	33.9868	0.376255
AsquamosaA01G001031	1.13546	1.55878	2.03061	3.31727	1.53782	0.166012
AsquamosaA01G001032	0.292001	1.93521	1.51913	1.46243	0.176858	0.120544
AsquamosaA01G001033	0	0	1.16613	0	0.0351976	0
AsquamosaA01G001034	7.36043	5.12136	22.308	10.3189	10.8605	7.45725
AsquamosaA01G001035	11.9432	45.3988	15.078	36.7222	19.1356	24.7702
AsquamosaA01G001036	3.82612	7.80902	7.97733	13.3795	8.72707	1.90504
AsquamosaA01G001037	5.22554	14.3589	4.51591	48.6904	6.05191	0
AsquamosaA01G001038	17.3826	2.45991	10.9783	2.45458	13.0007	0.080177
AsquamosaA01G001039	0.905066	1.8181	6.34636	2.81168	4.83031	1.13713
AsquamosaA01G001040	12.0251	10.5387	12.947	10.0417	14.1479	13.7611
AsquamosaA01G001041	4.68832	2.71955	11.0652	4.24559	5.00509	3.56873
AsquamosaA01G001042	2.25143	1.0274	2.83732	2.48396	1.73913	2.1706
AsquamosaA01G001043	101.149	78.4789	103.64	69.8843	99.9453	59.8021
AsquamosaA01G001044	0.0428612	1.59073	0	0	0	0
AsquamosaA01G001045	13.1354	20.0245	15.4902	16.1572	14.5438	21.0899
AsquamosaA01G001046	38.7729	43.5607	15.8656	18.4924	14.1681	10.4805
AsquamosaA01G001047	0	0.0656357	0	0	0	0
AsquamosaA01G001048	8.44483	37.3483	51.5451	74.088	18.9112	50.2892
AsquamosaA01G001049	26.5476	67.8858	57.5306	53.9326	51.1075	84.364
AsquamosaA01G001050	12.8659	52.2872	19.917	20.0669	24.9009	30.764
AsquamosaA01G001051	5.46301	4.22753	5.39889	3.16007	5.11993	3.69838
AsquamosaA01G001052	20.7585	18.9636	14.8594	17.7265	13.1829	21.7315
AsquamosaA01G001053	16.9018	25.3509	10.0199	15.4005	7.94634	6.6155
AsquamosaA01G001055	0.01326	0.472038	0.11826	0.0708376	0.39621	0
AsquamosaA01G001056	0.389794	1.03333	0.241417	1.01226	2.09857	0.911847
AsquamosaA01G001057	0.0326368	0.308996	0	1.00979	0	0.0269461
AsquamosaA01G001058	34.7949	21.094	14.5533	26.0428	17.2322	51.8766
AsquamosaA01G001059	0.538658	0.34799	0.624055	0.571291	0.345444	1.92283
AsquamosaA01G001060	14.3881	11.8417	15.3739	12.956	13.6698	7.03185
AsquamosaA01G001061	3.0255	62.6169	5.45283	14.762	4.05587	11.5156
AsquamosaA01G001062	0.659758	2.18056	3.16493	3.70257	2.01818	0
AsquamosaA01G001063	60.4773	21.5177	53.336	26.2557	45.885	16.5233
AsquamosaA01G001064	16.432	34.6658	22.2845	47.2858	21.8612	43.2444
AsquamosaA01G001065	283.515	13.9609	135.743	116.22	57.2253	2.28131
AsquamosaA01G001066	0	0	0	0	0	0.502495
AsquamosaA01G001068	0	0	0	0	0	0.7913
AsquamosaA01G001069	6.2191	9.12953	12.548	6.7551	23.8519	6.72278
AsquamosaA01G001070	4.41626	11.6601	20.6761	34.8556	33.5285	0.0412003
AsquamosaA01G001071	0.910338	2.23737	2.47157	1.14964	2.94064	0.44483
AsquamosaA01G001072	6.28328	29.2693	14.6014	16.6322	16.5685	69.6687
AsquamosaA01G001073	28.9155	30.0554	28.8836	20.491	32.3099	22.0719
AsquamosaA01G001074	12.2192	14.8066	20.5901	30.8295	27.2283	44.4603
AsquamosaA01G001075	0.734026	1.1361	0.616694	7.07541	19.6389	0.0263495
AsquamosaA01G001076	62.4861	17.0851	64.8618	31.0428	62.1626	30.5864
AsquamosaA01G001077	3.27736	10.2729	3.15346	1.58278	3.88734	0.374479
AsquamosaA01G001080	1.52873	1.10964	2.17766	1.57853	1.75753	1.64784
AsquamosaA01G001081	6.2278	18.6404	9.08159	18.6141	11.0299	15.408
AsquamosaA01G001082	11.5612	7.55095	12.038	6.87971	10.303	13.6705
AsquamosaA01G001083	13.6474	26.7779	16.4523	16.8454	13.3209	24.1658
AsquamosaA01G001084	20.9505	9.52895	19.3698	13.6659	20.4375	7.21639
AsquamosaA01G001085	57.1704	42.1121	67.7266	52.6665	60.7534	16.4813
AsquamosaA01G001086	0	0.105727	0	0	0.225455	0
AsquamosaA01G001087	5.42224	9.06971	4.07611	4.75393	2.4992	33.9997
AsquamosaA01G001088	1.16624	4.5849	2.07748	19.515	2.49657	0.0305679
AsquamosaA01G001089	35.0261	63.5632	49.1215	60.8431	52.5281	88.3583
AsquamosaA01G001090	52.8727	39.2944	51.3772	41.829	50.3718	35.4122
AsquamosaA01G001091	5.70699	6.014	13.0011	10.2669	13.8931	6.33943
AsquamosaA01G001092	5.22863	0.443821	19.7147	0.381261	15.9071	0.130253
AsquamosaA01G001093	0	10.9204	0	0	0	0
AsquamosaA01G001094	0.0877037	12.3999	0.60837	0	5.17036	0.748251
AsquamosaA01G001095	3.3964	1.23309	1.94013	5.6607	5.00963	0
AsquamosaA01G001096	11.1642	7.80001	8.92702	5.77472	7.08498	5.84453
AsquamosaA01G001097	11.0153	7.3287	24.5204	18.4085	8.80911	4.39693
AsquamosaA01G001098	5.09965	9.30861	2.59452	5.10595	2.4773	14.4919
AsquamosaA01G001099	11.0685	5.86783	15.0602	5.76517	12.8959	7.63914
AsquamosaA01G001100	6.37571	1.65519	5.13199	1.4593	4.22095	0.651027
AsquamosaA01G001101	13.1269	31.8966	13.2299	21.7744	14.6574	9.38464
AsquamosaA01G001102	0	4.51833	0.313883	0	0	0
AsquamosaA01G001103	0.626485	5.84665	0	0.0996074	0	0
AsquamosaA01G001104	51.7864	35.6402	66.2339	59.6036	63.7394	48.1657
AsquamosaA01G001105	9.81197	11.2352	10.8035	6.8831	7.12346	15.8749
AsquamosaA01G001106	11.8117	5.82651	0.851504	1.39656	0.231309	8.1193
AsquamosaA01G001107	292.315	175.095	47.0166	119.89	45.9499	76.1129
AsquamosaA01G001108	8.17211	2.93391	2.01644	7.298	2.60022	21.0378
AsquamosaA01G001109	55.2189	1.6082	3.37268	5.39345	2.48798	18.3898
AsquamosaA01G001110	36.8573	28.6285	24.9288	34.5955	27.4933	17.1662
AsquamosaA01G001111	28.1847	11.1498	28.1692	14.2799	32.4433	6.96513
AsquamosaA01G001112	18.9431	12.4847	33.7363	23.0303	21.7488	12.1855
AsquamosaA01G001113	4.545	14.5299	7.63319	12.7183	30.7456	3.26518
AsquamosaA01G001114	0.0099899	230.135	0.0668216	0.244603	0.0968103	0.461889
AsquamosaA01G001115	0.379318	0.0499655	0.3432	4.42723	0.199778	0.177014
AsquamosaA01G001116	0.0759061	0.330582	0	0.0422401	0.0612994	0.0313354
AsquamosaA01G001117	133.363	86.8177	129.882	93.2871	133.562	29.5801
AsquamosaA01G001118	187.132	134.314	207.105	132.946	203.847	227.199
AsquamosaA01G001119	31.7436	27.5262	32.3661	27.6524	32.2865	22.0436
AsquamosaA01G001120	10.6665	1.20743	4.23827	16.9171	1.16178	0.246116
AsquamosaA01G001121	6.90667	21.3954	14.6661	13.3889	11.1847	4.34468
AsquamosaA01G001122	22.1685	22.2373	29.0771	19.4979	23.5918	31.0772
AsquamosaA01G001123	16.2167	10.2078	14.8338	8.31604	15.978	10.2276
AsquamosaA01G001124	25.7105	10.6004	19.5184	14.8682	21.7432	6.65068
AsquamosaA01G001125	40.913	8.6137	35.4626	12.0656	52.8029	46.9038
AsquamosaA01G001126	17.2002	10.2654	19.0965	13.1462	20.066	3.80769
AsquamosaA01G001127	33.9577	4.94447	57.3879	0.656518	41.6509	0.0487031
AsquamosaA01G001128	0	0	0	0	0	0.181457
AsquamosaA01G001129	1.0127	0.383518	0.677387	0.856591	0.490696	0.0836123
AsquamosaA01G001130	45.253	12.0476	4.40585	5.81678	2.69842	4.45211
AsquamosaA01G001131	40.5037	25.3042	48.1227	20.2385	60.2015	28.5338
AsquamosaA01G001132	11.6492	5.18103	11.9187	7.30854	9.12152	1.24957
AsquamosaA01G001133	16.9017	18.9468	24.1576	17.2261	17.6711	22.031
AsquamosaA01G001134	27.5215	31.2842	30.7055	28.6924	30.137	19.2715
AsquamosaA01G001135	1.05011	0.187147	0.64273	2.0808	0.798155	0
AsquamosaA01G001136	20.4084	27.706	23.6647	19.3764	21.9682	26.0201
AsquamosaA01G001137	8.65184	3.82834	10.3612	3.85641	6.29301	233.578
AsquamosaA01G001138	73.0989	67.7732	44.6582	80.2331	47.0781	115.995
AsquamosaA01G001139	4.85558	5.63797	13.9923	18.7714	19.5136	3.30927
AsquamosaA01G001140	24.4816	2.88847	15.0436	8.12066	4.09194	1.34312
AsquamosaA01G001141	2.31286	7.06192	6.74148	9.95055	0.802566	43.1893
AsquamosaA01G001142	8.50681	9.14194	16.6909	10.5158	9.77649	10.1296
AsquamosaA01G001143	0.641818	2.49403	3.07981	11.5906	2.65917	0.0115198
AsquamosaA01G001144	4.53862	0.429703	4.70836	2.00368	0.870496	0.0156135
AsquamosaA01G001145	0	0	0.175142	0.10491	0.0951539	0.389131
AsquamosaA01G001146	57.1998	29.2117	67.9799	24.2076	65.6064	17.8398
AsquamosaA01G001147	0.0785375	14.8289	0.308528	0	0.00906064	0
AsquamosaA01G001148	0	0.152411	0	0	0.650012	0
AsquamosaA01G001149	5.51041	2.48326	10.3046	6.4362	8.21423	4.63113
AsquamosaA01G001150	5.49958	7.18357	6.80411	8.50315	6.27631	2.25673
AsquamosaA01G001151	1.36715	17.1787	29.1016	3.15239	21.2037	171.023
AsquamosaA01G001152	4.24372	0.0479741	17.8294	0.211481	3.45267	0.130738
AsquamosaA01G001153	12.5403	13.315	13.3452	12.6352	15.5064	14.1317
AsquamosaA01G001154	30.4182	17.4679	29.5355	20.0693	21.4672	17.5881
AsquamosaA01G001155	11.2057	16.0108	14.559	22.6642	18.8361	6.55625
AsquamosaA01G001156	25.8618	50.497	7.89728	3.00945	19.9503	0.0853415
AsquamosaA01G001157	5.46112	4.04014	1.57317	1.8658	2.5299	2.62145
AsquamosaA01G001158	7.93446	13.4122	14.8817	16.1757	14.9603	5.79185
AsquamosaA01G001159	10.0751	32.7789	17.0748	20.1668	16.5809	15.8176
AsquamosaA01G001160	610.805	14.7993	369.728	230.383	116.486	0.234728
AsquamosaA01G001161	0.0761392	1.26872	0.0188625	0.0112986	0	0
AsquamosaA01G001162	46.3925	28.196	42.0636	33.4823	38.3039	25.6905
AsquamosaA01G001163	22.3331	16.1578	28.1138	18.6759	26.8884	21.456
AsquamosaA01G001164	56.2555	33.083	43.115	39.9913	38.0796	45.8073
AsquamosaA01G001165	0	0.0121111	9.3527	0	0	0.118817
AsquamosaA01G001166	0.905345	8.36582	1.5572	15.6727	1.73382	3.96167
AsquamosaA01G001167	0	0	0	0.0233428	0	1.29875
AsquamosaA01G001168	0	0	0	0.0254063	0	0.235593
AsquamosaA01G001169	15.0901	9.6854	10.05	12.5633	16.2023	7.68572
AsquamosaA01G001170	28.3086	44.7329	15.6965	51.137	18.2957	1.72874
AsquamosaA01G001171	98.0607	64.54	79.4603	63.6124	91.3425	26.6525
AsquamosaA01G001172	0.170854	0.194112	0.158726	0.38506	0.284576	0.167513
AsquamosaA01G001173	50.5478	78.9636	37.273	54.615	47.1115	70.1025
AsquamosaA01G001174	35.7021	12.8846	22.0248	13.3416	18.5615	8.03788
AsquamosaA01G001175	0.144807	1.20647	0	0.515724	0	0
AsquamosaA01G001176	0.950364	0.24851	1.6649	1.21385	0.959356	0.793996
AsquamosaA01G001177	9.21267	10.1802	9.58765	8.04414	9.99684	4.34647
AsquamosaA01G001180	51.5863	14.2504	38.9336	31.0812	36.7189	13.8334
AsquamosaA01G001181	30.4589	23.6	18.8484	18.5796	18.2928	26.8234
AsquamosaA01G001182	21.2865	23.6139	26.2487	24.4071	25.5506	53.5301
AsquamosaA01G001183	1.22606	0.789342	1.25293	3.08389	3.41594	1.36658
AsquamosaA01G001184	19.2818	72.7701	46.1859	45.0446	30.4716	60.3854
AsquamosaA01G001185	25.3078	22.2668	17.9624	17.9381	16.8751	13.465
AsquamosaA01G001186	14.8449	20.8536	31.4093	32.8369	46.4357	0.670275
AsquamosaA01G001187	0.456658	4.73917	1.82796	5.6495	3.92721	1.27001
AsquamosaA01G001188	6.60904	6.16405	10.6338	8.16939	10.5468	3.71518
AsquamosaA01G001189	16.3773	8.38191	21.2423	14.0286	16.3949	22.4857
AsquamosaA01G001190	25.521	15.1428	37.6761	37.0243	28.4992	19.4579
AsquamosaA01G001191	5.61189	8.62189	3.57807	6.19738	3.56001	7.21946
AsquamosaA01G001192	7.47458	11.9297	12.7653	9.9008	10.2531	6.88712
AsquamosaA01G001193	0.715601	0.471312	2.02332	1.57902	1.5955	0.616515
AsquamosaA01G001194	0.0773749	0.058605	0.244401	0.0430575	0.140593	261.012
AsquamosaA01G001195	2.6731	7.37487	6.44549	5.6701	4.79606	17.9357
AsquamosaA01G001196	9.75469	0	3.28444	0	1.52329	0
AsquamosaA01G001197	12.8176	26.6105	25.9831	36.4239	32.4479	66.8705
AsquamosaA01G001198	2.42751	0.703852	0.775223	0	0	0
AsquamosaA01G001199	9.4067	5.70467	7.60194	4.51093	6.19194	4.84831
AsquamosaA01G001200	0.844135	2.37237	0.363215	0.267012	0.412606	0.0366815
AsquamosaA01G001201	34.127	24.0784	23.0899	19.0827	26.0648	32.4128
AsquamosaA01G001202	270.137	124.883	163.509	112.694	162.338	39.3492
AsquamosaA01G001203	12.9571	13.6047	13.4219	26.341	19.0526	3.73048
AsquamosaA01G001204	4.36792	3.44246	0.307082	5.85986	0.429008	0.146202
AsquamosaA01G001205	32.2015	12.4574	19.4072	16.6715	21.6175	13.2525
AsquamosaA01G001206	9.13098	3.59827	2.1865	9.54634	0.967933	0.503791
AsquamosaA01G001207	27.6483	1.88044	16.8079	18.2669	7.92868	2.06845
AsquamosaA01G001208	39.7474	4.54284	0.0353781	2.24629	0.153766	0.23581
AsquamosaA01G001209	0.129841	0.655623	0.160832	1.23313	0.0873794	317.209
AsquamosaA01G001210	25.0326	15.4895	16.2683	22.0704	16.7475	7.38816
AsquamosaA01G001211	0.0117515	0.00890076	0	0	0	0.00970245
AsquamosaA01G001212	1.78365	2.66099	4.35182	2.66288	5.32519	2.30566
AsquamosaA01G001213	0	0	0	0.0191208	0.0173427	0.0177307
AsquamosaA01G001214	34.5837	47.6592	46.3279	46.2256	46.197	29.838
AsquamosaA01G001215	436.993	1012.7	593.809	755.511	630.356	513.374
AsquamosaA01G001216	42.3586	43.184	49.3393	37.5566	54.5386	52.7319
AsquamosaA01G001217	6.26107	6.99342	9.32472	10.7372	6.19735	7.04
AsquamosaA01G001218	22.6681	34.4731	36.1654	32.0077	31.989	16.8367
AsquamosaA01G001219	83.0216	66.648	71.8301	79.5911	81.6963	45.3569
AsquamosaA01G001220	0.0378372	0	0.0281211	0	0	0
AsquamosaA01G001221	25.4895	0.143009	54.9205	1.55503	3.67854	0.15589
AsquamosaA01G001222	70.6791	116.967	85.6847	117.851	89.22	95.7329
AsquamosaA01G001223	0.159407	9.61068	0.402808	0.454177	2.1627	0
AsquamosaA01G001224	7.22795	6.30108	10.7089	15.1485	12.2711	1.88911
AsquamosaA01G001225	20.2023	23.5745	20.3987	18.676	19.6541	21.6883
AsquamosaA01G001226	6.56095	8.04772	8.19517	7.22717	7.99704	7.53514
AsquamosaA01G001227	258.701	170.514	166.018	127.341	223.445	165.562
AsquamosaA01G001228	18.1092	16.4063	23.4953	27.5044	23.0713	10.1181
AsquamosaA01G001229	17.9717	97.9943	31.4572	52.7673	23.859	71.7361
AsquamosaA01G001230	1.06116	0.264523	2.39596	1.45909	1.31256	0.576697
AsquamosaA01G001231	33.292	26.9898	32.094	37.5007	34.1384	15.1339
AsquamosaA01G001232	0.901786	10.9905	0.670219	9.23358	0.926869	6.02407
AsquamosaA01G001233	19.3118	15.5698	20.0748	19.5966	15.8495	17.6025
AsquamosaA01G001234	62.2288	82.9283	129.876	122.132	81.8375	71.5169
AsquamosaA01G001235	1.86458	0.294583	2.61003	0.80971	1.35797	1.53947
AsquamosaA01G001236	1.70546	1.3742	3.73964	2.69235	3.37971	1.28826
AsquamosaA01G001237	83.4432	61.3131	116.783	55.3586	76.6102	48.8839
AsquamosaA01G001238	2.03204	0.815724	0.271843	3.62757	0.0328203	39.5608
AsquamosaA01G001239	2.21051	4.20405	4.19732	2.48334	4.25299	2.5059
AsquamosaA01G001240	112.975	68.8173	112.962	64.5125	115.608	62.1069
AsquamosaA01G001241	72.5409	37.9102	48.3394	28.4106	54.5268	33.4902
AsquamosaA01G001242	44.0224	26.3889	55.644	30.6289	41.0489	25.9099
AsquamosaA01G001243	26.6672	17.2977	29.3862	32.6987	26.4537	10.6532
AsquamosaA01G001244	13.2203	22.1652	99.3122	19.745	80.1419	7.76519
AsquamosaA01G001245	25.5507	60.0184	14.5999	61.3564	8.94067	0.537056
AsquamosaA01G001246	41.6837	9.32834	21.4249	4.29433	7.36647	0.970932
AsquamosaA01G001247	0	0.122566	0.240534	0.468259	0	0
AsquamosaA01G001248	6.03894	5.9225	11.1758	17.9622	7.26671	2.16522
AsquamosaA01G001249	32.4492	27.1459	24.211	19.246	22.4306	23.8447
AsquamosaA01G001250	15.2928	5.83921	12.7514	1.69361	10.6206	6.61475
AsquamosaA01G001251	11.7641	7.31198	19.2523	10.6518	15.6325	4.01958
AsquamosaA01G001254	2.28179	4.98781	2.656	4.48526	3.01471	5.32624
AsquamosaA01G001255	19.4775	37.2134	5.55241	12.8963	1.78534	0
AsquamosaA01G001256	15.0367	16.1375	11.2522	10.8729	11.2817	22.0797
AsquamosaA01G001257	10.9282	11.7887	4.9792	5.0068	7.00466	35.7648
AsquamosaA01G001258	1.21624	1.00946	0.974291	4.8536	0.588143	1.23868
AsquamosaA01G001259	26.7827	59.3976	33.6594	35.9387	32.0379	21.2614
AsquamosaA01G001260	286.634	104.13	81.1975	69.5622	53.5216	31.2254
AsquamosaA01G001261	28.2369	20.7741	30.0889	24.6087	25.2724	21.1009
AsquamosaA01G001262	31.2003	25.1011	28.3138	18.6951	29.4124	18.4937
AsquamosaA01G001263	8.47114	5.44901	11.5156	8.09567	8.06561	4.78196
AsquamosaA01G001264	0.787313	0.572471	0.748981	0.532758	0.254324	0.312017
AsquamosaA01G001265	0.157904	0.179399	0.264052	4.18262	0.159398	0.358521
AsquamosaA01G001266	9.05733	3.64329	11.9309	5.65757	10.8914	4.32689
AsquamosaA01G001267	62.3844	61.251	17.442	31.8584	16.9185	70.0284
AsquamosaA01G001268	21.9158	16.4047	18.2763	16.2284	22.2269	12.5215
AsquamosaA01G001269	21.0057	14.3062	20.9796	16.9268	23.4986	6.1817
AsquamosaA01G001270	1.3748	2.98316	12.0127	4.16846	15.0933	0
AsquamosaA01G001271	31.0083	30.7058	38.7448	33.5635	31.4086	26.897
AsquamosaA01G001272	12.6601	13.929	15.7765	10.705	13.6634	21.3779
AsquamosaA01G001276	11.965	12.6729	16.5286	15.7781	15.2926	8.63398
AsquamosaA01G001277	52.3818	40.7273	62.3907	33.7071	54.3489	45.4129
AsquamosaA01G001278	21.5263	5.52494	16.4725	4.39416	12.8732	0.800201
AsquamosaA01G001279	11.7927	6.79825	21.5055	10.879	18.3238	7.84329
AsquamosaA01G001280	34.9021	15.3856	25.4053	20.4362	20.0204	7.44643
AsquamosaA01G001281	30.2014	16.6233	24.7332	16.6525	25.6034	12.8419
AsquamosaA01G001282	18.0693	28.2898	39.9304	29.1065	32.9692	38.8856
AsquamosaA01G001283	0.398544	0.261995	1.27423	0.65279	0.504032	32.4706
AsquamosaA01G001284	0	0	0	0.0139773	0	0
AsquamosaA01G001285	12.7271	12.853	13.0992	11.3919	13.7975	10.2373
AsquamosaA01G001286	166.505	36.9026	27.3878	19.7492	16.0334	35.1191
AsquamosaA01G001287	23.7161	16.8523	23.0652	18.0357	21.4149	26.5798
AsquamosaA01G001288	10.2124	14.76	12.3731	13.3141	16.458	14.9955
AsquamosaA01G001289	7.54553	3.06797	7.89906	6.75818	6.6146	12.6225
AsquamosaA01G001290	3.82074	1.49005	5.09924	3.63347	4.45102	1.06046
AsquamosaA01G001291	0.3123	7.63382	0.158254	0.113752	0.057319	0.339888
AsquamosaA01G001292	4.56382	24.7432	0.972393	5.08163	1.41434	6.85565
AsquamosaA01G001293	10.5815	3.36501	21.5789	7.70618	17.031	3.77464
AsquamosaA01G001294	89.4344	64.6372	74.9591	65.0291	81.4366	55.8799
AsquamosaA01G001295	16.3646	35.0323	40.4676	46.5859	40.2955	27.6857
AsquamosaA01G001296	6.40872	7.15126	9.13406	5.32452	8.75359	1.644
AsquamosaA01G001297	0.192078	2.57991	0.580538	1.27695	0.196481	0.0105725
AsquamosaA01G001298	0.0198137	13.2139	0.287153	1.01879	0.120007	0.00817947
AsquamosaA01G001299	18.1614	13.5633	20.2939	11.4775	17.6409	28.1544
AsquamosaA01G001300	10.9326	8.02833	16.9764	12.6147	13.3553	7.37687
AsquamosaA01G001301	74.4815	48.7956	119.196	72.7296	80.784	59.2503
AsquamosaA01G001302	8.98328	7.60827	9.49252	5.86673	9.42343	23.4024
AsquamosaA01G001303	19.0053	3.34718	10.095	3.91661	11.1772	1.63406
AsquamosaA01G001304	17.4812	33.6361	13.0052	22.284	16.2567	24.4054
AsquamosaA01G001305	91.9296	12.4625	11.7581	10.2955	11.1747	8.35591
AsquamosaA01G001306	0.121346	1.68883	0.135278	0.249847	0.306234	0.0250469
AsquamosaA01G001307	2.45144	30.2953	1.66622	2.00545	2.01354	0.0691964
AsquamosaA01G001308	18.9418	18.8973	19.3527	12.8117	17.0942	12.9919
AsquamosaA01G001309	1.01209	1.29107	4.5132	2.79232	3.78555	3.22154
AsquamosaA01G001310	13.8361	9.79646	23.4453	11.5456	10.8951	20.35
AsquamosaA01G001311	26.6973	36.0155	6.63528	7.47863	9.61313	3.25826
AsquamosaA01G001312	0	0	20.5109	0	0	0
AsquamosaA01G001313	5.97494	13.5382	1.01608	0.225419	0.531587	80.7277
AsquamosaA01G001314	10.7884	17.8153	12.187	20.1151	12.8115	11.5354
AsquamosaA01G001315	110.969	55.6823	3.52064	16.1708	3.48269	6.61141
AsquamosaA01G001316	48.129	37.2533	34.7994	39.2124	34.9519	25.0979
AsquamosaA01G001317	1.52079	1.25659	4.02201	2.91036	2.72744	2.65801
AsquamosaA01G001318	91.2868	62.0506	102.033	84.1782	90.4862	42.9784
AsquamosaA01G001319	1.89726	0.233362	1.34379	0.649715	0.366674	0.00669424
AsquamosaA01G001320	17.8423	8.95745	25.7894	13.3236	17.2312	9.92505
AsquamosaA01G001321	24.9744	17.1557	32.0163	31.6573	30.508	0.319817
AsquamosaA01G001322	0.361173	0.191491	0.429486	0.659231	0.0875017	0
AsquamosaA01G001323	0.75172	0.479465	1.21294	1.27696	0.894623	0.596148
AsquamosaA01G001324	0	0.0383518	0.0376326	0.315586	0	0
AsquamosaA01G001325	22.7378	20.1287	33.6792	20.3019	27.8922	17.5322
AsquamosaA01G001326	22.3838	21.8526	33.5645	27.0154	29.9306	15.6484
AsquamosaA01G001327	1.6437	1.18394	2.75464	2.04459	2.5507	2.1687
AsquamosaA01G001331	0	0	0	0.027454	0	0
AsquamosaA01G001333	0	39.4432	0	0	0	0
AsquamosaA01G001334	1.1865	0.449338	2.28237	1.45258	1.90227	0.67709
AsquamosaA01G001335	35.8246	56.2315	68.6909	53.4257	45.2396	7.02719
AsquamosaA01G001336	0	0.110714	0.217275	0.0650737	0.0786965	0
AsquamosaA01G001337	16.8246	4.63917	12.7888	11.1967	8.33152	2.37048
AsquamosaA01G001338	27.2757	25.0667	27.8735	26.8442	25.1264	8.35651
AsquamosaA01G001339	0.099899	0.0756651	0	0.0622626	0	0.0824802
AsquamosaA01G001340	0	0	0	0.0528568	0	0
AsquamosaA01G001341	0.0411536	0.124682	0	0.146567	0	0
AsquamosaA01G001342	0.113512	0.0859755	0	0.252667	0	0
AsquamosaA01G001343	0.500463	0.0303247	0.014878	0	0	0
AsquamosaA01G001344	1.5206	1.80438	3.36685	2.51881	2.74252	1.32347
AsquamosaA01G001345	45.5207	32.7527	26.5924	25.2308	27.6263	24.5153
AsquamosaA01G001346	2.46047	2.6443	1.45798	3.12326	0.322216	0.0549042
AsquamosaA01G001347	153.782	106.061	132.413	92.766	125.031	30.9925
AsquamosaA01G001348	14.205	9.60097	15.13	14.1219	13.2105	2.2784
AsquamosaA01G001349	1.87725	0.0212218	0.749658	0.498938	0.113135	0.0693997
AsquamosaA01G001350	2.48272	1.51671	4.47155	3.7111	4.02456	2.11715
AsquamosaA01G001351	71.0148	56.0535	86.0655	58.268	80.7076	32.8209
AsquamosaA01G001352	104.249	112.65	132.748	111.857	98.3521	26.0579
AsquamosaA01G001353	2.42731	8.6613	30.3274	26.1144	15.7689	85.4627
AsquamosaA01G001354	0.578704	0.127254	0.832452	0.0914168	0.286436	0.10789
AsquamosaA01G001355	6.17456	4.95749	11.7868	5.64718	8.7098	7.75691
AsquamosaA01G001356	0.572392	13.0664	1.72527	0.0141566	0.154082	3.85947
AsquamosaA01G001357	47.411	66.7506	67.4215	86.6545	73.6457	28.6268
AsquamosaA01G001361	6.92927	15.4372	3.68499	4.59553	0.590765	5.51973
AsquamosaA01G001362	0	0	1.4442	8.68714	0.445999	0.0337761
AsquamosaA01G001363	93.4058	8.06503	4.50928	9.84533	3.30733	7.02564
AsquamosaA01G001364	0	1.97378	0	0.00698866	0	0
AsquamosaA01G001365	0.752674	1.82428	5.54602	0.0957365	0.0868337	0
AsquamosaA01G001366	1.71343	0.556192	2.0739	0.697409	0.988368	1.65719
AsquamosaA01G001367	0.603675	0.571542	0.672989	0.313537	0.162503	0.124604
AsquamosaA01G001368	98.8037	83.3086	88.9519	71.9662	92.0231	33.8449
AsquamosaA01G001369	4.3646	4.79344	5.49288	5.31747	6.76745	2.77475
AsquamosaA01G001370	4.48536	3.17869	23.9785	5.64245	32.6681	5.14289
AsquamosaA01G001371	4.30968	5.9585	8.82946	5.19747	7.97353	7.51182
AsquamosaA01G001372	24.4047	22.2734	32.6947	24.0953	38.7635	15.8371
AsquamosaA01G001373	39.739	31.2781	28.7067	24.813	32.5472	33.3086
AsquamosaA01G001376	6.72622	6.98226	19.0364	10.066	14.5739	9.09867
AsquamosaA01G001377	0.182534	1.53143	1.66968	1.66273	1.46275	7.53534
AsquamosaA01G001378	0	0	0	0	0	0.217285
AsquamosaA01G001379	12.5796	14.9742	23.5983	10.7276	19.1042	19.7395
AsquamosaA01G001380	10.5926	0.0419505	8.69586	11.9094	2.78434	0.160051
AsquamosaA01G001381	8.17797	7.21173	14.5437	7.51543	7.52415	3.47247
AsquamosaA01G001382	0.0420756	5.35395	0.687964	15.4627	1.32518	0.0347391
AsquamosaA01G001383	10.7829	5.52221	4.95886	4.07655	6.25121	8.15979
AsquamosaA01G001384	29.2282	8.49894	19.6854	10.8283	26.8595	15.1559
AsquamosaA01G001385	76.1932	151.247	23.2592	158.923	14.2472	5.44639
AsquamosaA01G001386	0.546399	2.1875	0.367416	3.82246	0.336194	0.0429645
AsquamosaA01G001387	29.0705	19.4357	25.291	16.9963	23.2699	54.1973
AsquamosaA01G001388	15.868	7.39611	23.8087	13.7845	17.3006	3.00278
AsquamosaA01G001389	0.35593	0.34989	0.636002	0.559646	0.556529	0.225091
AsquamosaA01G001390	3.05685	10.5122	6.78337	4.96617	14.2033	2.65542
AsquamosaA01G001392	1.02273	0.800452	2.66037	1.29761	1.36277	1.04143
AsquamosaA01G001393	0.0374259	0.340164	17.4124	3.9904	0.120896	0.0463503
AsquamosaA01G001394	118.744	415.641	120.518	316.297	79.8076	48.5486
AsquamosaA01G001395	14.1362	11.6922	21.8085	18.6837	20.3911	6.85435
AsquamosaA01G001396	12.9669	12.1112	13.3621	9.45481	11.2941	10.0199
AsquamosaA01G001397	0.387358	0	0.0479816	0	0	0
AsquamosaA01G001398	22.9153	18.4373	60.775	18.2338	24.2187	7.97859
AsquamosaA01G001399	0.0358665	0	0.133282	0.287409	0.492399	0
AsquamosaA01G001400	13.2032	11.3141	7.7925	14.4065	4.78766	69.3605
AsquamosaA01G001401	0.993456	1.64997	4.18101	1.85434	3.2768	4.84234
AsquamosaA01G001402	17.8623	7.1459	19.1233	14.6921	18.3099	8.86713
AsquamosaA01G001403	0.273108	0.551617	0.0541273	0	0.117629	0.0300651
AsquamosaA01G001404	6.44081	8.28497	8.41086	5.51436	6.21817	5.94869
AsquamosaA01G001405	3.11586	0.643638	1.8526	2.13113	15.2578	0.070161
AsquamosaA01G001406	187.238	71.0943	203.487	216.586	185.268	97.993
AsquamosaA01G001407	0.560669	9.72295	3.40302	3.74401	6.44267	0.482197
AsquamosaA01G001408	0.109722	0.10685	0.0931964	0.104671	0	0.129415
AsquamosaA01G001414	0.936779	2.29888	1.00257	1.73488	2.1485	2.16563
AsquamosaA01G001415	0.415398	0.314629	0.555712	0.33287	0.335462	2.53796
AsquamosaA01G001416	2.52421	1.21018	1.66647	1.6856	0.140958	0.0110855
AsquamosaA01G001417	7.40648	8.56363	14.4429	13.8252	8.94726	19.6487
AsquamosaA01G001418	5.58622	8.68752	9.1142	9.60911	3.74381	2.89967
AsquamosaA01G001419	2.71859	0.147079	2.249	1.71455	0.222158	0.574502
AsquamosaA01G001420	34.8801	56.8158	57.4537	50.6761	43.9585	50.9342
AsquamosaA01G001421	3.53132	7.35215	7.7975	7.14274	6.41997	9.19749
AsquamosaA01G001422	0.17304	2.22808	0.503706	0.0962933	0.0931614	0.357171
AsquamosaA01G001423	10.7588	12.8162	30.9389	18.7352	32.8179	3.81163
AsquamosaA01G001424	26.6642	8.29134	31.4769	13.1395	27.3354	11.856
AsquamosaA01G001425	1.18969	1.51408	3.24205	2.96521	3.0326	1.8576
AsquamosaA01G001426	44.9363	21.1284	13.6551	21.0144	8.52555	30.2571
AsquamosaA01G001427	139.086	361.675	243.568	59.336	276.341	35.0039
AsquamosaA01G001428	9.55038	11.8874	14.4937	12.8888	11.9195	5.48652
AsquamosaA01G001429	0.862448	5.93916	2.07767	5.52531	1.79325	4.52614
AsquamosaA01G001430	11.6662	10.24	10.8912	10.5993	10.3025	7.19723
AsquamosaA01G001431	0.0995779	0.0905064	0.207221	0.0531965	0.0643328	0.345304
AsquamosaA01G001432	20.0647	30.1619	29.9771	38.0201	30.8681	42.2531
AsquamosaA01G001433	0.586272	2.14625	0.311232	2.06934	0.541091	0.172874
AsquamosaA01G001434	4.06409	13.2473	12.4811	14.9975	14.9098	6.49521
AsquamosaA01G001435	15.6774	10.7335	112.15	99.7441	76.8976	9.49489
AsquamosaA01G001436	23.3916	24.5478	26.3341	23.9062	29.0186	20.2138
AsquamosaA01G001437	10.2583	2.60792	10.1125	5.03197	6.09816	2.64676
AsquamosaA01G001438	56.322	70.8147	90.4778	77.4881	74.569	46.0646
AsquamosaA01G001439	10.8003	10.3439	12.5473	10.152	10.7826	13.1041
AsquamosaA01G001440	61.6028	45.2881	124.109	45.8187	149.271	42.3846
AsquamosaA01G001441	33.3068	41.375	40.3313	39.2641	34.8126	48.9196
AsquamosaA01G001442	86.3753	9.45617	3.67702	21.3057	7.92594	0.0884797
AsquamosaA01G001443	18.0519	3.25502	2.91482	14.5383	5.12108	0.0182427
AsquamosaA01G001444	0.0120532	0	0	0	0	0
AsquamosaA01G001445	2.38822	0.661785	0.281396	3.91567	0.493924	0.144278
AsquamosaA01G001446	0.995619	0.42418	0.138742	2.45163	0.150756	0
AsquamosaA01G001447	0	0	0	0.0272103	0	0
AsquamosaA01G001448	55.7739	16.1419	17.6877	26.7195	17.4763	13.1939
AsquamosaA01G001449	0.1076	0	0.399847	0.526916	0.521364	0
AsquamosaA01G001450	33.1899	23.8719	35.9596	28.953	37.5728	16.9704
AsquamosaA01G001451	6.58343	6.66532	7.19106	6.65111	7.54523	1.83929
AsquamosaA01G001452	1.07715	0.407924	0.400274	1.82589	0.167283	1.19718
AsquamosaA01G001453	47.5622	52.2412	13.0625	24.3225	12.0925	1.36837
AsquamosaA01G001454	773.402	142.704	303.237	980.93	1323.29	136.984
AsquamosaA01G001455	1.49463	0.226411	1.33299	1.81872	1.32772	1.02835
AsquamosaA01G001456	15.8605	5.1948	9.75672	4.53228	6.44749	0.884797
AsquamosaA01G001457	55.1161	101.404	69.0375	100.452	59.1437	35.2966
AsquamosaA01G001458	1.75483	2.56765	4.03119	2.36141	2.31896	1.18542
AsquamosaA01G001460	47.3973	56.1679	56.1582	55.7494	54.3098	59.1645
AsquamosaA01G001461	16.7176	19.58	19.728	19.096	18.0776	15.5195
AsquamosaA01G001462	0.995393	0.14225	0.0558331	0.434771	0	0
AsquamosaA01G001463	50.8355	10.4451	3.46452	7.52274	0.741496	0.0583142
AsquamosaA01G001464	17.4417	11.7998	23.5094	22.6309	24.6836	15.9943
AsquamosaA01G001465	3.23598	6.1067	12.7181	30.7655	14.1294	6.24917
AsquamosaA01G001466	0.216704	2.54409	0.483171	2.17064	0.204171	0.298198
AsquamosaA01G001467	9.31294	7.20227	10.6049	6.35714	7.18658	7.815
AsquamosaA01G001468	2.56786	1.18857	1.48436	1.45366	0.16641	0
AsquamosaA01G001469	91.0531	61.1776	96.0343	75.365	92.069	23.5322
AsquamosaA01G001470	4.99817	7.57139	9.17419	6.70902	8.12166	14.2183
AsquamosaA01G001471	1.56922	0.88883	1.27782	0.674291	1.65294	0.822427
AsquamosaA01G001472	0.0615261	0	0.0609693	0.00913013	0.0165622	0.592646
AsquamosaA01G001473	130.351	80.501	121.647	214.94	137.884	43.7181
AsquamosaA01G001474	1.77668	0.0312951	2.30312	0.515037	1.8352	0
AsquamosaA01G001476	2.24496	0.751082	3.22436	2.68555	5.23867	0.0113713
AsquamosaA01G001477	5.37045	1.33281	70.0956	16.9698	18.7691	1.09436
AsquamosaA01G001478	1.80846	1.0299	1.07122	2.23369	2.21814	0.0112266
AsquamosaA01G001479	17.9904	22.9541	21.1936	35.6841	27.3645	1.73032
AsquamosaA01G001480	21.4101	15.2427	13.6728	12.848	14.1536	10.0424
AsquamosaA01G001481	15.2077	25.4507	20.926	24.8216	16.0119	17.6508
AsquamosaA01G001482	0	8.59332	0.0419511	1.78413	0	0.0233018
AsquamosaA01G001483	4.40401	2.14271	4.78466	7.89683	5.74851	0.820651
AsquamosaA01G001484	0.893279	3.16149	5.84229	6.62306	2.80684	0.388876
AsquamosaA01G001485	31.7075	62.7177	37.9617	57.6129	43.3356	54.3308
AsquamosaA01G001486	0.107921	17.259	0.0229166	0.185314	0.186757	0.152748
AsquamosaA01G001487	9.62566	12.5305	9.71507	13.7379	9.78211	10.1079
AsquamosaA01G001488	18.5502	15.2564	15.1462	16.5164	15.9711	16.2751
AsquamosaA01G001489	6.19773	0.975431	3.90333	3.75348	1.28377	2.54192
AsquamosaA01G001490	20.6871	32.4169	25.9286	30.4278	20.4638	37.5085
AsquamosaA01G001491	14.7022	9.39438	23.907	12.4625	14.3226	18.886
AsquamosaA01G001492	0.0557601	0.0422336	0.310812	0	0	0.0575469
AsquamosaA01G001493	80.7838	38.1621	42.5054	63.6735	58.9141	12.2365
AsquamosaA01G001494	7.71998	3.63737	11.7445	8.09182	9.49797	7.22674
AsquamosaA01G001495	73.2329	69.6668	76.2688	82.167	95.2492	54.2356
AsquamosaA01G001497	6.73908	12.5985	11.0511	9.66232	10.5833	6.81666
AsquamosaA01G001498	29.7968	11.7733	10.7774	7.60528	18.0071	0
AsquamosaA01G001499	0.152598	3.26621	0.134415	0.787531	0.132362	5.11894
AsquamosaA01G001500	9.42736	3.59325	13.335	7.74396	7.68692	1.73247
AsquamosaA01G001501	0	0.190051	0	0	0	0
AsquamosaA01G001502	15.346	12.31	28.1152	12.5628	19.661	4.62714
AsquamosaA01G001503	29.3974	43.5243	51.0274	44.0556	44.2903	50.7857
AsquamosaA01G001504	8.72428	6.83258	10.0761	10.3312	5.7491	13.9308
AsquamosaA01G001505	20.9102	9.05748	6.55727	6.23009	4.76832	5.57544
AsquamosaA01G001506	27.7223	1.43329	5.05234	8.14537	1.79101	2.80633
AsquamosaA01G001507	23.6255	13.7326	8.93237	6.49952	8.77234	12.1978
AsquamosaA01G001508	20.1912	16.4634	21.312	20.5087	17.0615	16.3353
AsquamosaA01G001509	2.43993	14.8079	4.90885	59.4858	27.9999	0.0384935
AsquamosaA01G001510	102.658	10.2492	39.1856	40.8318	28.8703	0.386062
AsquamosaA01G001511	6.17472	2.53304	7.31981	3.7255	4.28654	3.59715
AsquamosaA01G001512	3.06659	1.5892	6.86736	3.82613	1.71073	1.56577
AsquamosaA01G001513	12.0532	10.0711	26.1605	22.7899	29.7084	0.630232
AsquamosaA01G001514	0	1.30396	0	0	0	0
AsquamosaA01G001515	105.801	1.24863	48.6149	33.4712	9.69955	33.2982
AsquamosaA01G001516	8.5468	2.07724	8.29838	1.84734	6.99156	3.12489
AsquamosaA01G001517	20.3458	50.7826	66.8849	51.6364	95.793	43.9121
AsquamosaA01G001518	23.856	28.1437	26.8566	21.8885	27.1194	35.4614
AsquamosaA01G001519	16.2918	8.41682	11.0694	10.2634	9.9952	20.7058
AsquamosaA01G001520	3.70833	9.90276	11.7737	10.9328	10.1966	10.9057
AsquamosaA01G001521	4.04424	13.8916	23.931	24.1051	52.3392	14.0794
AsquamosaA01G001522	0	1.00952	1.23823	1.18672	2.01818	0.137556
AsquamosaA01G001523	27.501	12.4372	161.006	36.164	42.2151	220.134
AsquamosaA01G001524	1.26683	1.91904	3.62125	0.867649	0.314786	0.885028
AsquamosaA01G001525	54.5491	49.3282	51.9607	46.9152	55.6577	161.686
AsquamosaA01G001526	2.18269	1.46367	3.76103	2.87177	4.08671	0.596877
AsquamosaA01G001527	69.9536	7.93419	49.3436	23.0854	34.2755	7.65154
AsquamosaA01G001528	33.5849	20.7846	45.5014	23.2772	32.2905	19.728
AsquamosaA01G001529	231.173	41.8918	59.7158	73.0819	35.18	44.2796
AsquamosaA01G001530	62.8132	28.4744	44.1986	20.1489	40.9957	48.8815
AsquamosaA01G001531	78.4365	11.7786	21.1752	14.1999	13.3836	0
AsquamosaA01G001532	0	5.25131	0.113875	0	0	0.474389
AsquamosaA01G001533	2.87154	30.0868	9.58891	26.5526	7.56884	0.0658568
AsquamosaA01G001534	8.31842	30.147	19.7267	19.2978	21.5712	10.5111
AsquamosaA01G001535	6.09152	7.32296	5.72297	3.79658	4.66705	3.37871
AsquamosaA01G001536	2.32415	0.782377	2.78293	1.81068	2.08546	1.33257
AsquamosaA01G001537	25.2079	2.4781	10.7722	2.1433	10.4318	0.0139964
AsquamosaA01G001538	0.529721	0.824728	8.72691	2.92158	0.0237659	0
AsquamosaA01G001539	201.281	28.0603	138.823	33.1296	129.042	13.2862
AsquamosaA01G001540	0.200358	0.101169	109.597	0.0891958	0.0539342	0.441127
AsquamosaA01G001541	789.494	66.4735	421.005	93.0785	349.626	17.1192
AsquamosaA01G001542	7.16781	3.9459	35.3679	3.7668	13.1583	4.28648
AsquamosaA01G001543	10.48	12.3635	7.03866	10.5477	8.46996	25.2737
AsquamosaA01G001544	1.42311	4.46775	3.42593	12.276	6.03776	0.383142
AsquamosaA01G001545	578.916	280.243	370.131	243.218	421.594	249.221
AsquamosaA01G001546	0.0817643	21.0973	6.61361	1.00707	3.85177	82.8093
AsquamosaA01G001547	1.13612	0.118692	0.465864	0.122085	0	0
AsquamosaA01G001548	0.0251327	0	0.205469	0.0223773	0.872746	0.0207505
AsquamosaA01G001549	1.38012	1.61975	1.3993	1.6901	1.2178	0.921044
AsquamosaA01G001550	18.4801	11.7238	18.0442	13.8726	20.9138	6.33147
AsquamosaA01G001551	84.4271	18.3102	84.7698	42.8218	58.271	19.2357
AsquamosaA01G001552	29.8517	0.879487	46.7455	28.2482	28.9327	1.09851
AsquamosaA01G001553	72.9822	52.2249	74.7205	56.5212	76.8676	44.9549
AsquamosaA01G001554	12.6779	53.4212	18.2869	31.2238	21.2506	2.64443
AsquamosaA01G001555	8.58147	2.58624	3.87843	4.29643	1.58165	4.8192
AsquamosaA01G001556	0.196753	0	0.0731148	0	0	0
AsquamosaA01G001557	5.88994	30.6982	6.30108	30.6992	14.0549	2.12538
AsquamosaA01G001558	0.411512	2.49349	0.0398923	0.31064	0	0.605658
AsquamosaA01G001559	0.895228	0.521585	0.204721	0.214599	0.0556122	0.682276
AsquamosaA01G001561	1.99199	15.1589	12.7796	8.95168	7.20867	9.12322
AsquamosaA01G001562	15.8677	1.22541	12.1515	6.32299	9.59812	0.552295
AsquamosaA01G001563	7.26884	6.01506	7.45412	7.44816	7.53516	4.86172
AsquamosaA01G001564	0.56806	1.39463	0.596889	1.12493	1.32879	0
AsquamosaA01G001565	2.52075	3.63901	4.75034	5.45431	3.49139	3.62286
AsquamosaA01G001566	2.40351	1.19074	5.03315	2.54378	6.53104	3.25745
AsquamosaA01G001567	8.65107	5.31678	13.803	7.78114	10.5543	8.41681
AsquamosaA01G001568	0.0776658	6.85315	0.0577222	0.564733	0.209068	0.170997
AsquamosaA01G001569	12.0301	2.55861	12.7453	8.76229	9.61769	1.92104
AsquamosaA01G001570	3.64714	5.40338	2.04338	4.85309	1.94197	1.03242
AsquamosaA01G001571	0	0.123533	0	0.0242028	0	0.807959
AsquamosaA01G001573	0.240812	0.00959972	0.0659379	0.891496	0.0307061	0
AsquamosaA01G001574	0.39729	0	0	0.0884335	0.641679	0
AsquamosaA01G001575	0	0.432253	0.212073	0.127032	0	0
AsquamosaA01G001576	0	0.588886	0.742941	0.14834	1.43515	0
AsquamosaA01G001577	9.7277	5.8618	7.39527	8.58685	6.19856	4.32114
AsquamosaA01G001578	24.8881	21.9672	33.7451	23.5779	27.1254	74.8452
AsquamosaA01G001579	0.907456	1.22841	3.19997	0.52432	1.23178	0.510113
AsquamosaA01G001580	158.586	38.6914	128.082	36.2935	96.2348	13.2869
AsquamosaA01G001582	210.737	283.452	400.462	285.413	331.583	341.842
AsquamosaA01G001583	11.7372	16.4735	19.2295	19.1356	25.4578	10.7711
AsquamosaA01G001584	0.0460456	0.627762	1.16354	0.717454	1.11555	2469.96
AsquamosaA01G001585	162.891	21.677	176.454	51.2956	150.045	35.8542
AsquamosaA01G001586	16.4017	5.68129	19.8071	10.8872	12.5197	4.59481
AsquamosaA01G001587	3.14636	12.5	10.2802	0.687138	1.91766	0
AsquamosaA01G001588	44.5287	20.7224	43.0537	24.6084	37.3128	7.37596
AsquamosaA01G001589	119.081	106.723	63.3627	134.2	85.2393	27.1469
AsquamosaA01G001590	4.06922	6.342	19.0763	25.3965	50.8725	0
AsquamosaA01G001591	1.6394	0.878282	0.802376	0.320414	0.968728	0.561227
AsquamosaA01G001592	6.76673	15.3936	7.25455	18.8268	6.30238	13.7887
AsquamosaA01G001593	0.799568	2.0296	0.690614	8.33125	1.06454	0
AsquamosaA01G001594	5.28981	14.1941	6.69656	8.18263	7.37534	7.11688
AsquamosaA01G001595	0.223671	0.462034	0	0.108627	0.0164209	0
AsquamosaA01G001596	109.253	62.6911	52.7092	51.8834	51.4395	66.9401
AsquamosaA01G001597	69.1889	72.3989	66.2501	59.1594	74.165	31.5079
AsquamosaA01G001598	0	0	5.57432	0	0	0
AsquamosaA01G001599	218.918	26.7268	23.5161	12.0109	18.431	4.47064
AsquamosaA01G001600	0	1.67182	0.0258342	0.00773731	0	0
AsquamosaA01G001601	6.45597	33.8838	59.7794	1.28489	47.0454	0.0627092
AsquamosaA01G001602	0.562995	0.335693	1.64699	1.46115	1.53809	0.850538
AsquamosaA01G001603	32.7604	16.051	43.7386	31.2257	29.6827	6.74054
AsquamosaA01G001604	1.6617	1.16037	1.08439	3.37403	0.909898	0
AsquamosaA01G001606	32.3972	18.6977	18.6155	18.8524	18.1566	0.0447297
AsquamosaA01G001607	3.94731	0.945038	6.879	2.20164	4.98311	1.66698
AsquamosaA01G001608	71.4516	48.5871	109.773	36.2431	97.9807	6.3556
AsquamosaA01G001609	871.529	137.213	374.799	368.993	202.217	1.88214
AsquamosaA01G001610	0.086285	66.9502	1.48411	1.56394	0.318542	94.7086
AsquamosaA01G001611	5.36771	7.28689	8.71794	10.2685	8.68344	7.07951
AsquamosaA01G001612	0	0	0.0497433	0	0	0.6447
AsquamosaA01G001613	1.84003	1.76204	2.46999	2.74613	2.72315	1.7802
AsquamosaA01G001614	6.12601	5.41049	7.40326	5.18721	6.44846	3.72239
AsquamosaA01G001615	8.56802	6.65293	13.9826	8.19415	12.2031	15.8598
AsquamosaA01G001616	86.8857	20.7413	37.5722	25.2074	22.9423	15.8589
AsquamosaA01G001617	1.4511	2.06802	2.99419	2.86169	3.06329	2.22276
AsquamosaA01G001619	0	0	0.0661815	0	0	0
AsquamosaA01G001620	1.28531	1.12329	3.57959	2.60318	2.92002	1.14283
AsquamosaA01G001621	6.05166	0.079028	4.92417	0.0696749	0.505565	0
AsquamosaA01G001622	6.08114	0.0346312	4.84241	0.173018	1.15389	0.0943761
AsquamosaA01G001623	23.5543	0.0855948	43.5966	1.21821	6.6752	0
AsquamosaA01G001624	2.37268	1.36145	3.68712	5.47344	4.99348	1.00917
AsquamosaA01G001626	0.352144	0	0.0872393	0	0	0
AsquamosaA01G001627	2.09492	0	0.311394	0.0502181	0	0
AsquamosaA01G001630	2.91817	27.4356	10.6743	11.6828	11.2212	1.46619
AsquamosaA01G001631	0	0	0.0922169	0.151904	0.275556	0.128055
AsquamosaA01G001632	25.944	37.4533	39.7586	52.5603	43.0559	13.1474
AsquamosaA01G001633	64.9469	52.7671	41.9765	32.8648	36.8313	35.7641
AsquamosaA01G001634	158.536	61.2295	241.994	120.562	317.352	72.8627
AsquamosaA01G001635	0	0.0731194	0	0	0.467766	0
AsquamosaA01G001636	6.33859	14.5778	8.57233	10.0537	7.91603	12.8213
AsquamosaA01G001637	9.16887	1.48567	5.66173	5.52366	0.0368383	0.0125542
AsquamosaA01G001638	0.694081	0.092772	1.21376	0.972419	0.494575	0.303384
AsquamosaA01G001639	3.96872	7.04139	6.34367	4.16289	5.22462	3.3665
AsquamosaA01G001640	5.02686	5.95401	5.61173	4.10277	4.61919	2.39116
AsquamosaA01G001641	1.16207	0.0977972	0	0.0574818	0	0.106606
AsquamosaA01G001642	1.95855	1.25268	2.03787	1.24006	1.51137	1.43738
AsquamosaA01G001643	36.8119	43.4401	42.6934	48.0356	37.9532	40.9988
AsquamosaA01G001644	5.83553	126.4	145.066	20.7233	70.4722	13.2357
AsquamosaA01G001645	19.8516	165.514	156.247	46.0116	70.9453	87.9773
AsquamosaA01G001647	0.653769	1.23794	8.84319	0.582094	16.8948	0
AsquamosaA01G001648	30.3572	27.0942	34.095	32.1523	33.3121	24.9988
AsquamosaA01G001649	68.2271	17.4095	10.8898	16.2456	7.62681	5.74775
AsquamosaA01G001650	15.582	16.9802	18.1094	13.6916	17.0035	10.9353
AsquamosaA01G001651	8.18642	24.95	6.59691	20.5283	7.69368	6.44738
AsquamosaA01G001652	12.8989	2.2495	7.83241	4.85057	4.98681	2.09975
AsquamosaA01G001653	0	1.96236	0.037756	0.0226158	0	0
AsquamosaA01G001655	0	0	0.0783373	0	0	0
AsquamosaA01G001656	0.582494	0.294127	0.692667	0.622359	0.627205	0.192371
AsquamosaA01G001659	0	0	0	0.202134	0.0916684	0
AsquamosaA01G001660	0.909857	1.05398	4.7733	5.55161	4.66796	5.74456
AsquamosaA01G001661	3.39876	4.90626	4.24962	3.06174	1.67913	1.41958
AsquamosaA01G001662	0	0	0	0.24635	0	0
AsquamosaA01G001663	0.505871	1.03823	1.30983	0.886291	0.737981	1.1991
AsquamosaA01G001664	6.21588	4.8111	9.61037	7.21089	8.83036	4.38285
AsquamosaA01G001665	2.13715	4.9011	3.00023	3.7264	2.30119	2.69578
AsquamosaA01G001668	9.33269	0.527226	3.83214	0.137727	6.4958	0
AsquamosaA01G001669	3.33724	3.24987	3.9482	6.60977	5.2251	4.38606
AsquamosaA01G001670	66.3703	19.7343	15.1343	8.64153	12.3729	16.3303
AsquamosaA01G001671	2.98402	2.68732	1.0441	2.94903	1.44091	53.2789
AsquamosaA01G001672	9.2815	30.1393	15.6283	21.4997	8.9783	72.5196
AsquamosaA01G001673	0.937605	0.264805	0.236217	0.700393	0.102669	1.60073
AsquamosaA01G001674	0	0.0264317	0	0	0	0
AsquamosaA01G001675	0.0352544	0.160214	0.0262016	0.125557	0.74023	0
AsquamosaA01G001676	2.05881	0.887232	1.18717	2.08594	1.66263	1.02576
AsquamosaA01G001677	0	0	0.060929	0	1.58892	0
AsquamosaA01G001678	0.0353752	0.321525	0	0.0944906	0.0285679	0
AsquamosaA01G001680	0	0	0.0911223	0	0	0
AsquamosaA01G001681	0	0.0308023	0	0	0	0
AsquamosaA01G001682	0	0.156999	0	0.0153797	0	0
AsquamosaA01G001683	2.32757	0.933322	2.91705	1.81504	3.53821	1.49468
AsquamosaA01G001684	0	0.114718	0.157593	0	0.0244628	0.0250101
AsquamosaA01G001685	0	53.4544	0	0.0170106	0	0.0315479
AsquamosaA01G001686	0	0.0231473	0.363411	0	0	0
AsquamosaA01G001687	1.62339	9.31748	0.16087	25.1501	4.83612	0.0893552
AsquamosaA01G001688	34.6276	0.0877761	25.8045	35.1236	34.403	0.363592
AsquamosaA01G001689	60.723	71.6299	79.3972	70.2512	75.6707	53.6699
AsquamosaA01G001690	90.3778	51.8224	127.09	84.5888	150.456	12.3504
AsquamosaA01G001691	0	2.68244	0.0877378	0.315329	0.143003	0
AsquamosaA01G001692	1.36802	0.360404	1.41458	0.741415	0.864604	3.73222
AsquamosaA01G001693	12.7594	9.27793	8.62161	7.80067	6.76642	8.58268
AsquamosaA01G001694	0.017954	2.78093	0.00667183	0.00399641	0.00724956	0.00741175
AsquamosaA01G001696	2.21826	2.42607	2.92775	2.72422	2.20064	2.95246
AsquamosaA01G001697	5.22821	3.07995	9.40898	6.14427	8.13692	4.23391
AsquamosaA01G001698	18.258	20.4552	20.6194	19.1456	22.3473	29.2362
AsquamosaA01G001700	0.875766	1.4542	21.4916	63.8347	32.9411	0.403248
AsquamosaA01G001701	0.324246	0.0701684	0.137705	0.247455	0.187036	1.87397
AsquamosaA01G001703	5.37475	9.76885	7.01241	14.5542	6.63149	4.87162
AsquamosaA01G001704	137.445	103.496	88.1869	84.9937	111.14	144.763
AsquamosaA01G001705	0	0	0.197571	0.0169064	0.0306685	0.344901
AsquamosaA01G001706	22.8429	17.8354	16.0754	15.7657	15.0041	12.7068
AsquamosaA01G001707	13.7176	20.4525	19.9143	11.1591	16.7138	19.493
AsquamosaA01G001708	86.6949	22.6571	82.1056	22.2925	77.2124	20.8797
AsquamosaA01G001709	7.51821	32.3759	17.5702	54.424	16.7352	1.84637
AsquamosaA01G001710	4.04541	6.09838	6.71377	1.3988	3.14008	0
AsquamosaA01G001711	38.2286	96.9263	98.8388	174.817	94.8588	797.449
AsquamosaA01G001712	0	0.874513	0.0153235	0.0550723	0	0
AsquamosaA01G001715	0	0.869308	0	0	0	0
AsquamosaA01G001716	4.33676	57.6905	10.5309	30.1946	13.4071	78.3712
AsquamosaA01G001717	6.54915	5.80734	8.09104	7.43388	9.44657	5.5391
AsquamosaA01G001718	0.0441434	0.300914	0	0.0196519	0	0.510249
AsquamosaA01G001719	4.75301	16.8238	16.9455	12.7376	18.4508	31.7049
AsquamosaA01G001720	0.985443	0.653092	1.93561	2.0525	1.87584	1.2059
AsquamosaA01G001721	0	0.105727	0.51872	0.186427	0.676364	0
AsquamosaA01G001722	4.98905	16.0111	19.9922	12.5134	22.4087	23.6957
AsquamosaA01G001723	506.536	6.58844	1184.81	945.882	420.604	8.40021
AsquamosaA01G001724	8.6903	7.55164	7.88567	7.13774	7.18122	5.06145
AsquamosaA01G001725	1137.62	511.39	425.244	371.871	227.213	239.87
AsquamosaA01G001726	425.531	178.679	147.837	118.175	75.8687	73.8974
AsquamosaA01G001727	0.210807	0.266115	0.313349	0.218978	0.283736	0
AsquamosaA01G001728	1.03663	0.551284	1.31138	0.176741	1.38931	0.182102
AsquamosaA01G001729	14.073	16.1299	19.3081	17.5298	16.9722	28.9711
AsquamosaA01G001730	12.9173	8.64648	9.91685	7.84359	9.3867	12.2212
AsquamosaA01G001731	11.6252	7.3466	16.4849	9.30292	15.8389	3.44475
AsquamosaA01G001732	0.0207005	0	0.230773	0.0460776	0.0835854	0.0512733
AsquamosaA01G001733	13.5915	13.4085	15.2026	13.6595	13.2536	5.38639
AsquamosaA01G001734	26.7977	24.9058	24.1992	23.6894	21.218	20.1289
AsquamosaA01G001735	0	0	0.00679987	0	0.0443321	0.022662
AsquamosaA01G001738	10.6524	10.7677	10.6294	8.03865	13.5714	14.0056
AsquamosaA01G001739	7.97021	5.96919	0.663085	0.926769	0.360252	4.59162
AsquamosaA01G001740	16.1917	15.0206	8.51976	10.7669	13.7901	73.3578
AsquamosaA01G001741	130.126	186.941	140.272	157.223	158.308	152.762
AsquamosaA01G001742	12.4061	16.2955	21.4916	17.5726	15.7078	17.889
AsquamosaA01G001743	0	0	0	0	0	0.0134944
AsquamosaA01G001744	0	2.05316	0	0.24684	0.0746287	0.991878
AsquamosaA01G001745	0.0636317	6.91609	0.614795	2.08209	0.102774	0.31522
AsquamosaA01G001747	0	0	0	0	0.0527964	0
AsquamosaA01G001748	10.2435	21.4094	29.8366	17.5271	36.0784	62.3021
AsquamosaA01G001749	0.979325	59.6131	6.05301	32.5872	1.17824	1.39437
AsquamosaA01G001750	63.1621	15.3671	80.6228	40.7276	71.6679	9.56777
AsquamosaA01G001751	0.890711	0.447715	1.15547	0.504674	1.21629	0.4145
AsquamosaA01G001752	30.8073	9.42417	24.2846	15.1095	19.752	8.66203
AsquamosaA01G001753	3.16745	1.53957	3.06773	1.88198	1.75229	1.22521
AsquamosaA01G001754	69.6306	54.6506	105.004	41.6839	60.947	18.6639
AsquamosaA01G001755	0.0274722	0.0416158	0.0612531	0.0489206	0	0.0226821
AsquamosaA01G001756	5.97052	1.80655	6.07839	2.85103	1.81273	0.827043
AsquamosaA01G001758	7.35324	2.4388	7.90901	1.84009	1.64132	0
AsquamosaA01G001759	0.125842	0.929321	0.444256	0.0700285	0.0254066	0
AsquamosaA01G001760	3.5259	1.07643	5.25607	2.54883	4.04977	10.3984
AsquamosaA01G001761	9.64407	65.5621	35.7326	26.9283	20.1387	56.3815
AsquamosaA01G001762	9.27725	3.41013	4.40494	3.79732	5.24086	0.0871238
AsquamosaA01G001763	30.1191	5.14064	12.5478	4.66664	8.83596	0
AsquamosaA01G001765	0	0	0	0.0528568	0	0.0980282
AsquamosaA01G001766	0	0	0	0	0	2.32125
AsquamosaA01G001769	0	1.65841	0	0	0	1.12843
AsquamosaA01G001772	0.356191	0	0.330908	0	0.0719123	0
AsquamosaA01G001773	0.216099	0	0	0.076963	0.139612	0.356839
AsquamosaA01G001775	2.77303	0	2.47314	0.246902	1.34365	0
AsquamosaA01G001777	1.45584	0	0	0.154313	0	0
AsquamosaA01G001778	1.97537	0	0.0611717	0.311455	0.498515	0
AsquamosaA01G001779	0.688637	0	0.99162	0.479015	1.59885	0
AsquamosaA01G001781	1.03296	4.22907	1.53541	21.1657	4.41891	0.921995
AsquamosaA01G001782	1.6476	0.747256	2.72766	1.51528	0.780801	1.04264
AsquamosaA01G001783	43.939	108.328	23.3193	37.493	12.5323	94.8699
AsquamosaA01G001784	1.20026	1.15704	1.08128	0.71245	0.939924	1.14113
AsquamosaA01G001785	11.8469	12.7875	24.1275	14.4267	19.6276	11.7413
AsquamosaA01G001786	15.9241	17.8987	15.7114	15.9619	14.9776	9.34642
AsquamosaA01G001787	175.788	347.368	398.828	369.925	259.981	2141.06
AsquamosaA01G001788	6.84735	5.94429	10.9088	6.81574	8.50724	3.65298
AsquamosaA01G001789	1.20219	11.55	12.2819	1.43679	7.71451	17.4387
AsquamosaA01G001791	56.5119	12.3066	58.9886	49.2555	63.89	1.57825
AsquamosaA01G001792	0.564897	0.0611232	0.059977	0.0359261	0.716876	0.9328
AsquamosaA01G001793	42.8406	236.428	59.2751	118.632	11.4002	402.416
AsquamosaA01G001794	0.230685	39.4586	2.54314	1.42064	1.33511	209.254
AsquamosaA01G001795	8.1566	864.912	12.1958	13.0665	13.7964	5711.63
AsquamosaA01G001796	0.037791	28.3373	0.0280868	1.39639	0.0305189	0.0312017
AsquamosaA01G001797	0.739858	1.63803	0.507574	2.00157	1.79246	704.925
AsquamosaA01G001798	0.381529	5.73137	0.330817	5.05777	0.616222	2.06503
AsquamosaA01G001799	23.0583	11.1582	17.8951	9.82002	19.021	16.0379
AsquamosaA01G001800	16.5129	14.0501	18.3288	12.0167	18.6663	12.5339
AsquamosaA01G001801	4.31488	8.64481	8.65197	5.98242	6.50928	8.28469
AsquamosaA01G001802	6.19039	1.96444	16.7665	14.6779	26.5173	0.111109
AsquamosaA01G001803	17.3129	16.4832	13.3718	24.4716	20.0909	5.13509
AsquamosaA01G001804	10.5439	11.2974	6.8329	11.9352	7.52841	6.40519
AsquamosaA01G001805	16.8913	12.2543	13.6463	13.2144	13.3459	18.4842
AsquamosaA01G001806	1.8781	2.33697	1.79464	0.836098	0.325006	2.21518
AsquamosaA01G001807	47.2203	49.0961	1.40347	25.3148	5.6288	0.534306
AsquamosaA01G001808	1.79524	2.80554	1.96477	3.2137	3.06472	2.25146
AsquamosaA01G001809	531.788	250.662	400.308	238.735	430.515	425.741
AsquamosaA01G001810	0	24.0156	0	0	0	0
AsquamosaA01G001811	0	0	0.624574	0	0	0
AsquamosaA01G001812	0	17.06	0.289245	0	0.0392865	0
AsquamosaA01G001814	0.027183	0	0.0808111	0.157319	0.0219522	0
AsquamosaA01G001815	17.6903	14.0956	10.0487	9.38362	9.50139	11.3277
AsquamosaA01G001816	0	1734.77	0.671312	0.525842	1.17833	1.03259
AsquamosaA01G001817	0.154172	0	0.725692	0	0.166006	0
AsquamosaA01G001818	10.632	7.89319	11.3487	8.27901	7.33518	6.43985
AsquamosaA01G001819	20.538	5.98952	24.6926	6.34424	12.3209	0.253777
AsquamosaA01G001821	45.5357	52.3666	46.7783	41.6871	37.3826	69.6505
AsquamosaA01G001822	0	0	0.0524031	0	0	0
AsquamosaA01G001823	0	0	0.0132821	0	0	0
AsquamosaA01G001824	2.59254	0.31629	3.40101	7.67628	4.24351	3.63453
AsquamosaA01G001825	19.1565	33.12	19.4151	32.9286	37.7917	73.6461
AsquamosaA01G001826	0.101669	0.323424	0	0.0181045	0.0164209	0
AsquamosaA01G001828	0	0	0	0.0718522	0	0
AsquamosaA01G001830	20.9491	17.0694	18.0853	11.7184	17.3194	14.9439
AsquamosaA01G001831	1228.42	2304.81	647.705	899.923	595.378	2008.15
AsquamosaA01G001832	19.3896	22.6096	12.5909	16.6032	79.3705	0.0408386
AsquamosaA01G001833	2.95562	5.53478	5.16146	2.22796	3.78774	374.329
AsquamosaA01G001834	0.15912	0.0903902	0.0886951	0.0413219	0.0107084	0.240855
AsquamosaA01G001835	2.98387	0.733479	3.29274	0.614336	3.59252	0.24486
AsquamosaA01G001836	0	0	0.0896154	0	0	0.630508
AsquamosaA01G001837	4.63979	0.0322408	6.29561	0.511651	0.618762	0.527171
AsquamosaA01G001838	27.3975	23.6629	37.9551	21.5941	28.3749	18.0267
AsquamosaA01G001839	365.594	190.396	302.743	159.549	290.227	253.066
AsquamosaA01G001840	12.9119	13.1066	58.5644	0.171908	4.54123	0.0597789
AsquamosaA01G001841	4.49188	26.4888	14.2678	0.82131	6.62884	4.67998
AsquamosaA01G001842	9.54773	48.432	22.9783	22.3599	29.2729	45.8894
AsquamosaA01G001843	11.5251	18.2917	13.5237	9.79319	15.1775	25.9012
AsquamosaA01G001844	2.39333	4.11645	12.6366	0.421749	1.87238	0.0205836
AsquamosaA01G001845	14.8607	39.7006	8.03094	55.2953	19.1273	0.247294
AsquamosaA01G001846	167.46	201.867	254.588	251.801	257.281	258.504
AsquamosaA01G001847	0.118958	0.450505	0	0.0529582	0	0.0491082
AsquamosaA01G001848	6.66845	8.31895	8.81461	7.10839	7.86355	5.06754
AsquamosaA01G001849	54.0513	53.532	37.54	62.8711	32.4962	9.80627
AsquamosaA01G001850	6.45597	6.60951	8.43059	7.71953	7.99891	5.25874
AsquamosaA01G001851	34.6532	25.3102	36.8873	23.2578	30.112	18.7021
AsquamosaA01G001852	0.223342	0	0.331981	0	0	0
AsquamosaA01G001853	6.75984	9.34081	22.9051	15.6724	12.5225	9.02189
AsquamosaA01G001854	2.68276	0.884667	3.0654	1.07245	3.1245	0.241087
AsquamosaA01G001855	2.08849	9.0636	2.89463	7.48833	1.86893	0.559243
AsquamosaA01G001856	0.0285347	0.216126	0.254488	0.558939	0	0
AsquamosaA01G001857	12.7636	8.78431	12.1161	15.4165	2.24651	46.9994
AsquamosaA01G001858	75.4345	36.6096	70.9745	36.6738	63.7103	36.6452
AsquamosaA01G001859	71.229	43.8314	48.0017	53.4539	58.944	81.7866
AsquamosaA01G001860	1.35892	0.807268	1.28721	1.87421	1.05438	3.32192
AsquamosaA01G001861	41.1152	32.4677	52.5699	30.8114	42.0576	26.0254
AsquamosaA01G001862	12.4242	19.2385	18.9312	22.9464	12.9001	11.5847
AsquamosaA01G001863	2.495	5.50494	5.49577	6.54366	5.43143	5.76193
AsquamosaA01G001864	10.9125	1.42238	5.27889	1.44448	5.12764	0.399841
AsquamosaA01G001865	41.1913	78.7785	52.9257	49.1288	48.603	170.255
AsquamosaA01G001866	11.7068	12.1552	12.5726	34.0159	10.2762	34.2127
AsquamosaA01G001867	3.60531	13.0864	2.87459	0.628948	2.53123	24.2851
AsquamosaA01G001868	2.99614	223.691	7.35894	9.85765	7.85791	15.1251
AsquamosaA01G001869	1.51767	61.4318	0.826289	0.848478	0.826582	1.0782
AsquamosaA01G001870	0.781637	0.382349	0.157333	1.87035	0.157806	0
AsquamosaA01G001871	95.7816	5.60435	77.4884	8.45374	89.711	2.47339
AsquamosaA01G001872	0	0	0	0.072418	0	0
AsquamosaA01G001873	3.31495	4.33345	5.05518	1.28992	5.39376	0.486568
AsquamosaA01G001874	0.333211	0	0	0.0988934	0	0.275111
AsquamosaA01G001875	1.10921	0.0525085	0.206095	0	0.391898	0.744093
AsquamosaA01G001876	1.00169	0.0120427	0.425409	2.37123	0	0
AsquamosaA01G001877	307.92	1280.22	747.83	1023	843.861	3315.1
AsquamosaA01G001878	28.2063	97.3098	75.8917	160.19	67.9985	67.7969
AsquamosaA01G001879	8.22743	37.5902	7.60156	12.9817	5.58499	9.14466
AsquamosaA01G001880	49.2528	52.7616	53.9531	58.6383	52.7653	22.311
AsquamosaA01G001881	1.69306	1.28235	3.09627	3.21813	3.80989	1.83762
AsquamosaA01G001882	41.3182	31.2199	43.4049	31.2465	41.5754	27.1708
AsquamosaA01G001883	5.7694	1.94491	5.66034	2.22792	4.05914	1.50661
AsquamosaA01G001884	34.6627	85.5841	25.1601	45.578	19.896	131.222
AsquamosaA01G001885	0.445279	2.6454	0.775634	2.2239	0.640526	6.5141
AsquamosaA01G001886	0.141501	0.0535875	0	0	0	0
AsquamosaA01G001887	0.0540814	0.0819243	0.361746	0.0240761	0	0.0446516
AsquamosaA01G001888	10.0709	8.2531	10.3929	6.95294	10.8262	6.14758
AsquamosaA01G001890	39.8112	7.86256	20.8944	9.08635	16.3055	7.68286
AsquamosaA01G001891	2.78629	4.45363	5.15559	3.14807	4.16402	3.91872
AsquamosaA01G001892	61.7994	71.1685	65.6824	58.6987	57.2339	62.8325
AsquamosaA01G001893	19.0036	15.2651	18.1855	15.153	19.3731	16.0858
AsquamosaA01G001894	310.918	160.872	174.862	151.714	190.652	105.628
AsquamosaA01G001895	0.0252556	0	0	0.0449735	0	1.50134
AsquamosaA01G001896	2.39507	1.4349	4.43552	2.8841	3.22628	2.02608
AsquamosaA01G001897	17.8261	32.2689	6.81865	16.0464	12.7063	13.1165
AsquamosaA01G001898	10.2929	10.3529	9.65427	8.31495	11.4237	6.93789
AsquamosaA01G001899	42.0653	28.3583	49.072	45.211	44.0841	43.252
AsquamosaA01G001900	84.1084	295.151	53.8595	138.718	53.5141	239.984
AsquamosaA01G001901	20.1827	8.56345	13.637	10.5897	11.8235	8.09581
AsquamosaA01G001902	25.9288	16.2052	32.9862	24.3153	32.1193	10.9955
AsquamosaA01G001903	1.276	5.73962	4.23851	3.30399	2.10298	7.1596
AsquamosaA01G001904	17.4878	8.49634	17.2532	10.2943	17.752	18.6279
AsquamosaA01G001905	0.739292	0.909922	1.41942	0.932507	1.5672	5.29002
AsquamosaA01G001906	8.77081	9.33919	9.45799	8.91744	9.73213	7.20309
AsquamosaA01G001907	3.02897	105.239	4.90639	79.3508	3.63779	0.577114
AsquamosaA01G001908	0.30381	0	0.602122	0.225419	0	0
AsquamosaA01G001909	0.826364	0	0	0.0613139	0.222449	0
AsquamosaA01G001910	10.6669	6.32424	15.4201	7.49955	12.217	7.64153
AsquamosaA01G001912	433.156	239.503	326.98	197.409	371.211	219.999
AsquamosaA01G001913	13.1566	7.19787	12.0409	9.62305	11.5205	5.18889
AsquamosaA01G001914	0.164033	2.04999	11.7238	10.8746	6.17082	0.011286
AsquamosaA01G001915	600.973	368.081	435.065	279.231	464.63	530.015
AsquamosaA01G001916	1.84723	0.117683	2.01442	1.50637	0.669205	0.256566
AsquamosaA01G001917	0	0.0630102	0.680115	5.62935	0.26873	0
AsquamosaA01G001918	1.76741	6.29174	1.75142	49.1852	2.474	2.75634
AsquamosaA01G001919	64.6594	71.0703	77.2817	70.7049	95.6033	38.0885
AsquamosaA01G001920	4.75121	2.4768	6.3618	18.9294	4.19421	0.00794083
AsquamosaA01G001921	5.51259	36.8324	0.980361	51.6503	25.884	8.22503
AsquamosaA01G001922	11.0023	6.40127	9.90697	8.69874	9.93944	15.9838
AsquamosaA01G001923	0	0	0	0	0	0.406117
AsquamosaA01G001924	10.7023	9.33322	16.2304	13.8058	16.3274	4.842
AsquamosaA01G001925	11.8408	12.2159	11.7224	10.7457	13.1131	7.28321
AsquamosaA01G001926	7.89279	14.4049	16.7322	16.5703	18.1811	13.9229
AsquamosaA01G001927	117.74	1149.77	84.4476	90.4465	176.503	200.644
AsquamosaA01G001928	8.96269	66.0103	30.6066	5.03319	20.3184	5.79177
AsquamosaA01G001929	27.8645	70.0076	22.9139	74.1761	13.685	0.208435
AsquamosaA01G001930	6.67183	4.07402	8.44369	17.2148	11.7853	0.113871
AsquamosaA01G001931	23.8788	45.1695	30.6481	39.2176	26.1598	31.7562
AsquamosaA01G001932	142.506	243.634	56.2637	256.487	26.6712	93.0377
AsquamosaA01G001933	11.7152	14.5026	14.9504	11.945	14.2421	14.7168
AsquamosaA01G001934	11.303	11.4182	10.9181	9.35411	10.6539	11.7375
AsquamosaA01G001935	18.3677	19.8826	20.8263	19.2218	17.9614	16.3128
AsquamosaA01G001936	14.1762	12.6729	19.2726	11.9275	17.0964	5.46354
AsquamosaA01G001938	6.21104	5.10757	7.78147	6.31024	7.39837	2.58235
AsquamosaA01G001939	3.07649	11.3544	3.63759	4.21464	3.33146	19.6278
AsquamosaA01G001940	4.16548	2.96379	4.67056	3.86133	4.67453	5.47886
AsquamosaA01G001941	2.47388	7.36355	6.9029	6.3085	6.62439	4.4434
AsquamosaA01G001944	21.8114	14.3755	23.7914	16.4392	20.5129	17.5548
AsquamosaA01G001945	0	0.0142078	8.05812	0	0.0302972	0
AsquamosaA01G001946	0.057707	14.2052	0	2.0809	0	0
AsquamosaA01G001947	0.276684	0.913106	0.328037	0.108511	0.0638405	0.353539
AsquamosaA01G001948	1.60519	1.1137	6.84833	0.643687	11.9042	0.101168
AsquamosaA01G001949	11.3156	4.45422	21.9581	5.5496	15.0153	0.910994
AsquamosaA01G001951	1.10089	0.608474	2.71995	2.14584	2.43887	0.736976
AsquamosaA01G001952	0.879111	1.16524	0.816708	1.6633	1.2424	0
AsquamosaA01G001953	47.1576	86.5908	51.5155	64.9817	55.7584	75.051
AsquamosaA01G001954	15.5862	9.86618	8.30612	7.12836	7.43007	11.4169
AsquamosaA01G001955	20.4272	13.4002	13.8187	13.6936	16.5794	11.8854
AsquamosaA01G001956	14.6519	15.4631	11.473	10.5379	12.6999	11.5884
AsquamosaA01G001957	11.5622	11.9921	11.1091	11.5002	12.0291	8.29912
AsquamosaA01G001958	1.23196	1.14844	1.61993	0.506261	0.153061	0.704184
AsquamosaA01G001959	15.4421	21.5879	18.6284	14.9817	11.9306	64.5069
AsquamosaA01G001960	3.34537	2.13376	6.73923	3.29214	5.33213	3.34354
AsquamosaA01G001961	19.068	12.4635	35.653	28.4916	34.8348	5.62111
AsquamosaA01G001962	0.0527466	3.62557	2.13651	10.8252	4.9838	0.0217748
AsquamosaA01G001963	0.127788	0	0	0.512002	0.257995	0
AsquamosaA01G001964	16.1835	4.96831	10.8387	12.7382	11.4791	14.9062
AsquamosaA01G001965	3.97051	5.9601	5.69402	5.05003	4.53764	13.2947
AsquamosaA01G001966	3.07459	3.49312	2.28508	1.87303	3.33237	6.94746
AsquamosaA01G001967	7.68314	12.2899	10.1016	8.94191	9.27745	14.9676
AsquamosaA01G001968	14.3639	9.74404	13.7712	9.87902	12.6417	4.87968
AsquamosaA01G001969	10.5338	15.0645	16.9537	10.5959	15.0343	14.1255
AsquamosaA01G001970	0	0.731194	2.00895	0.988471	0.623688	0
AsquamosaA01G001971	0.193076	0.146239	1.57846	6.40358	0.77961	0
AsquamosaA01G001972	0	4.7394	0	1.3265	1.36357	0
AsquamosaA01G001973	0	3.46903	0	0.780884	0	0
AsquamosaA01G001974	28.027	41.6356	53.0146	66.0196	45.4425	22.4841
AsquamosaA01G001975	84.6364	31.6337	56.7822	32.923	69.3569	24.7209
AsquamosaA01G001976	44.6903	9.99539	5.39187	12.5742	2.14776	4.28044
AsquamosaA01G001977	53.3092	23.3345	82.7297	48.7831	60.172	6.11305
AsquamosaA01G001978	0.200574	0.493733	1.56522	0.513429	0.56692	0.0828005
AsquamosaA01G001979	0.879804	1.66595	1.34409	0.935665	0.513141	2.70382
AsquamosaA01G001980	1.66159	2.07655	5.43363	5.43688	7.78272	0.617341
AsquamosaA01G001981	21.4155	19.1509	22.3492	27.2766	27.9296	0.921442
AsquamosaA01G001982	19.6756	17.0662	20.7266	13.8626	20.761	8.75085
AsquamosaA01G001983	20.5849	27.1422	22.032	12.9722	15.7179	9.9966
AsquamosaA01G001984	7.22465	9.56054	5.99324	9.52433	3.42888	4.23932
AsquamosaA01G001985	411.548	804.731	234.777	421.775	149.514	4.82989
AsquamosaA01G001986	11.8169	10.3948	15.0964	15.4774	19.5208	6.51689
AsquamosaA01G001987	1.94621	0.665718	1.68908	1.72725	1.68324	0.995217
AsquamosaA01G001988	42.9608	27.4291	44.7104	27.3262	46.018	23.4555
AsquamosaA01G001989	2.21159	11.2184	6.07703	7.69213	6.7598	6.64914
AsquamosaA01G001990	16.2427	3.93976	19.2018	9.08785	15.0391	1.66112
AsquamosaA01G001991	1.081	14.6575	7.84509	109.667	7.65143	0.175003
AsquamosaA01G001992	0.965045	9.31273	10.3866	0.41371	0.0288644	0
AsquamosaA01G001994	1.40858	37.2074	0.340233	5.06362	0.511885	5.00078
AsquamosaA01G001995	23.8674	12.1219	32.1279	25.8823	23.1235	15.2349
AsquamosaA01G001996	0	1.30775	0	0.00668393	0	0
AsquamosaA01G001997	21.2256	29.5514	45.2292	67.7064	141.013	11.076
AsquamosaA01G001998	40.8272	52.0382	40.9234	75.3449	42.1589	51.2706
AsquamosaA01G001999	21.0182	14.0291	23.5193	20.5619	23.6145	19.6852
AsquamosaA01G002000	0	0	0.767705	0.114964	0.417091	0
AsquamosaA01G002001	0.587584	2.22523	0.674036	3.24703	2.3932	0.0210926
AsquamosaA01G002002	2.75689	2.93292	5.23187	4.03797	5.03059	3.53591
AsquamosaA01G002003	3.09887	7.64163	6.37316	5.32022	4.10551	9.51195
AsquamosaA01G002004	0	0.135672	0.059168	0.0974643	0	0.279352
AsquamosaA01G002005	0	0	0	0.00636036	0	0
AsquamosaA01G002006	314.822	134.946	257.981	159.167	259.485	52.7586
AsquamosaA01G002007	6.1857	6.52639	7.96923	7.02907	8.86339	8.41585
AsquamosaA01G002008	18.5071	24.1061	10.6149	8.03736	10.0614	108.121
AsquamosaA01G002009	44.6158	24.8107	21.6158	46.1047	36.1302	13.9872
AsquamosaA01G002011	331.423	159.182	489.43	377.551	418.159	251.48
AsquamosaA01G002013	29.5844	0.151944	8.02756	0.545244	1.11698	93.1185
AsquamosaA01G002014	12.6061	5.50752	14.3187	7.98694	12.5951	2.0199
AsquamosaA01G002015	19.1806	10.3611	22.3719	11.703	17.6257	20.4049
AsquamosaA01G002016	2.67601	3.66691	4.60522	2.74639	3.67876	3.95221
AsquamosaA01G002017	25.5636	28.4105	37.6522	27.5364	38.5339	18.9458
AsquamosaA01G002018	9.71336	11.7611	14.713	15.4415	14.7113	14.1247
AsquamosaA01G002019	57.8442	32.9222	58.2185	44.9971	47.2985	58.8043
AsquamosaA01G002020	16.2578	5.71476	9.74652	5.91812	6.89107	6.15532
AsquamosaA01G002021	57.1126	21.0846	26.5711	16.0259	22.1406	4.46005
AsquamosaA01G002022	82.3998	52.9471	32.3966	45.5482	16.9225	0.429842
AsquamosaA01G002023	35.5831	38.0421	34.0509	25.5906	32.6535	26.6409
AsquamosaA01G002024	7.77522	7.29953	7.23847	6.41403	7.49446	6.01092
AsquamosaA01G002026	62.7976	42.6971	68.9241	48.2644	75.7021	44.2476
AsquamosaA01G002027	9.35948	8.59544	8.67337	5.99612	6.86163	10.9151
AsquamosaA01G002028	0	0.369363	0	0	0	0.0549042
AsquamosaA01G002029	20.0275	41.3529	26.124	22.1263	22.4116	113.712
AsquamosaA01G002030	11.3681	12.2657	13.4761	9.52096	10.1716	9.23458
AsquamosaA01G002031	167.297	31.4228	126.687	49.3076	120.837	15.2816
AsquamosaA01G002032	14.4957	4.81463	5.29892	6.44369	3.83273	7.44688
AsquamosaA01G002033	23.4513	81.8976	27.2675	40.1181	20.0251	141.58
AsquamosaA01G002034	0	0.252651	0.198331	4.95989	0.0808142	0
AsquamosaA01G002035	0.145487	0.0734626	0.072085	0.237483	0	0.0800794
AsquamosaA01G002036	0	0	0	0	0	1.55425
AsquamosaA01G002037	23.2415	12.4438	19.3581	16.7688	23.4074	12.0759
AsquamosaA01G002038	0.293838	0.222558	0.184787	1.29806	0.237295	0.709149
AsquamosaA01G002039	15.4759	20.2194	20.3614	30.6089	18.5779	13.4275
AsquamosaA01G002040	27.5863	36.0427	51.3588	37.7026	55.5462	30.5582
AsquamosaA01G002041	5.34561	7.60329	5.78893	8.68657	21.3497	0
AsquamosaA01G002042	21.0591	60.1165	27.1365	39.1108	23.5385	36.4167
AsquamosaA01G002043	16.3613	34.1879	21.0672	26.6063	17.6097	45.6792
AsquamosaA01G002044	0.335546	13.5745	0.278721	0.632666	0.350675	7.15412
AsquamosaA01G002045	0.30381	0.536926	1.9569	1.71318	1.71743	2.50837
AsquamosaA01G002046	1.84633	2.97816	3.23571	4.30764	4.94251	1.25151
AsquamosaA01G002047	0.93905	10.2581	2.39847	8.87324	12.4433	1.03739
AsquamosaA01G002048	6.82625	4.68206	6.92988	5.02218	3.66272	3.53557
AsquamosaA01G002049	0.307689	4.9939	1.45918	1.6046	1.2779	1.34278
AsquamosaA01G002050	1.87627	3.10964	3.08132	3.67793	3.12818	2.96497
AsquamosaA01G002051	121.911	344.222	91.2769	277.542	38.421	34.3754
AsquamosaA01G002052	0.672128	29.7946	2.49767	9.41756	0.457086	1.92766
AsquamosaA01G002053	0.385605	8.68226	1.43293	4.15117	1.98166	1.27348
AsquamosaA01G002054	0	1.25616	0.553214	3.23816	0	0
AsquamosaA01G002055	10.0533	7.0141	14.3275	9.14361	14.4333	4.96832
AsquamosaA01G002056	3.95393	16.3163	6.26083	10.4963	7.57371	7.96829
AsquamosaA01G002057	636.035	260.186	402.605	223.835	436.997	415.125
AsquamosaA01G002058	185.665	36.9572	179.053	106.421	114.469	40.237
AsquamosaA01G002060	41.0678	26.585	13.8451	24.4418	26.7902	2.9656
AsquamosaA01G002061	13.0874	9.44423	14.2361	7.95443	9.79962	10.1155
AsquamosaA01G002062	6.78649	7.27259	8.20444	6.86483	7.47493	11.6427
AsquamosaA01G002063	15.8939	5.02717	12.9344	10.3418	11.9929	3.76633
AsquamosaA01G002064	88.4739	26.4134	64.9001	34.3538	41.6741	16.9673
AsquamosaA01G002065	208.689	129.543	260.447	144.029	191.963	116.384
AsquamosaA01G002066	26.9688	30.547	43.4114	28.6751	30.878	20.3187
AsquamosaA01G002067	34.3842	14.1115	11.8768	12.3121	11.8756	8.34781
AsquamosaA01G002068	7.12037	5.84884	20.9144	13.4385	15.1773	7.56797
AsquamosaA01G002069	13.12	11.0248	13.7755	13.077	13.5283	14.1487
AsquamosaA01G002070	0.146518	0.0554877	0.326683	0.130455	0	0
AsquamosaA01G002071	33.6777	30.3899	37.9957	28.1934	37.1006	55.9541
AsquamosaA01G002072	4.21025	4.37303	3.34769	8.05549	4.05008	1.45691
AsquamosaA01G002073	17.2545	19.9804	18.6246	21.7245	18.6849	9.29334
AsquamosaA01G002074	17.9951	14.1082	19.8481	11.0685	17.8693	16.513
AsquamosaA01G002075	2.43765	0.923159	1.42671	2.08901	2.21464	0.100631
AsquamosaA01G002076	50.3087	20.7511	22.683	17.0692	25.2662	20.2644
AsquamosaA01G002077	2.67573	0.0942623	3.23731	0.775658	0.301512	0
AsquamosaA01G002078	25.6454	28.1544	24.1858	21.329	23.6013	43.3443
AsquamosaA01G002079	24.5544	68.5436	60.3308	87.3723	49.1803	208.732
AsquamosaA01G002080	14.9913	39.7726	26.696	31.0273	22.8812	53.9076
AsquamosaA01G002081	54.8441	49.168	74.5471	55.9569	64.1927	88.2816
AsquamosaA01G002082	20.3108	22.2746	32.9747	26.7063	29.2444	11.5092
AsquamosaA01G002083	12.3834	9.44801	10.6514	10.0576	10.5858	9.27657
AsquamosaA01G002084	3.96793	7.96261	9.49615	6.16339	8.38536	7.21981
AsquamosaA01G002085	0	3.18409	2.7316	0.791377	0.0387992	0
AsquamosaA01G002086	0	2.52682	0.0826477	0.0825097	0	0.168325
AsquamosaA01G002087	0	0	0	0.033566	0	0.186755
AsquamosaA01G002088	7.31265	10.1511	14.2952	9.86957	10.0227	9.99179
AsquamosaA01G002089	7.73686	4.28833	10.0704	5.73237	11.4307	53.0655
AsquamosaA01G002091	31.3462	7.65858	16.3814	12.8134	25.5477	4.52282
AsquamosaA01G002092	2.83172	1.70976	2.71013	2.0515	1.90927	0.992536
AsquamosaA01G002093	0.685055	0.671481	0.59899	2.70889	0.4556	0
AsquamosaA01G002094	48.8052	21.4007	47.4823	52.0569	47.8306	19.6347
AsquamosaA01G002095	30.6788	25.6508	37.656	22.3391	36.2154	26.5722
AsquamosaA01G002096	3.23916	7.01639	5.32078	4.38117	5.5316	3.62828
AsquamosaA01G002097	1.80456	3.27562	2.77484	1.92529	1.78394	5.16331
AsquamosaA01G002098	0.597084	0	0	0.0797435	0	0
AsquamosaA01G002099	26.1661	24.4675	127.383	3.6261	275.783	0.342916
AsquamosaA01G002100	14.1777	9.4788	15.8313	8.94001	14.5273	9.38283
AsquamosaA01G002101	4.52643	17.7824	6.37085	45.7049	4.92743	2.46408
AsquamosaA01G002102	0.380793	35.6645	1.34674	14.0996	0.986173	23.6773
AsquamosaA01G002103	0	0.665853	1.14339	0.635968	0	1.2702
AsquamosaA01G002104	0	0.187437	0	1.61581	0	0
AsquamosaA01G002105	0.0225865	0.923798	0.0839328	6.28445	0.182401	0.149186
AsquamosaA01G002106	90.3947	34.6272	88.9655	55.639	78.4972	41.3661
AsquamosaA01G002107	0	0.170082	0.66757	0.199937	0.362688	2.03941
AsquamosaA01G002108	0	0	0.094197	0.423179	0.358238	0
AsquamosaA01G002109	0	0.120366	0.118109	0.636721	0	0
AsquamosaA01G002110	0.173606	0.262984	0.645131	0	0.490696	0
AsquamosaA01G002111	9.4995	9.57015	30.5883	0.174498	10.0176	0
AsquamosaA01G002112	0	0	0.255902	0	0	0
AsquamosaA01G002113	0.83837	0.917216	5.12316	1.93526	11.3843	6.74244
AsquamosaA01G002114	0	0	0.343749	0	0.0622524	0.0636452
AsquamosaA01G002115	12.406	6.12641	17.5505	8.56264	17.0852	27.5368
AsquamosaA01G002117	7.1112	9.56369	9.77965	22.3201	8.927	446.522
AsquamosaA01G002118	0.417085	8.32996	1.73481	2.27375	3.23233	9.37023
AsquamosaA01G002119	0.697027	1.23919	1.45339	1.76701	1.66524	0.687392
AsquamosaA01G002121	1.03994	0.828814	1.70153	1.38889	2.1685	1.53141
AsquamosaA01G002122	0.11107	0	0	0	0	0
AsquamosaA01G002123	345.178	387.522	655.411	291.907	533.855	151.021
AsquamosaA01G002124	28.9599	40.5274	37.5623	40.4498	33.7905	55.8607
AsquamosaA01G002125	14.2899	3.63357	31.6489	8.61545	35.8731	0.455076
AsquamosaA01G002126	136.798	53.2136	51.0988	84.5454	92.2807	2.50454
AsquamosaA01G002127	31.3675	15.1119	48.4274	29.1203	31.6337	14.4713
AsquamosaA01G002128	15.5251	16.9619	24.0156	16.5109	20.7468	13.5048
AsquamosaA01G002129	13.8654	2.71786	17.5336	3.23696	7.46062	0.233894
AsquamosaA01G002130	16.8408	11.1467	7.94956	50.0324	17.8578	0.219214
AsquamosaA01G002131	17.8143	15.203	16.1187	10.8539	13.6001	12.348
AsquamosaA01G002132	11.713	10.7926	16.2966	16.721	11.6935	29.3737
AsquamosaA01G002133	5.55288	8.1791	4.94476	14.5247	8.36938	0.390858
AsquamosaA01G002134	1.74201	0.0121049	1.31844	0.426889	0.929259	0.356269
AsquamosaA01G002135	0	0	0	0	0	0.492026
[truncated: 21,326 more rows]
